# Supplementary material for: The genus Scaphidium Olivier in East China (Coleoptera, Staphylinidae, Scaphidiinae)
Source: Zookeys. 2014 Apr 17;(403):47–96. doi: 10.3897/zookeys.403.7220 (PMC4023239; doi:10.3897/zookeys.403.7220)
Supplement: XML Treatment for Scaphidium jinmingi [file zookeys.403.7220-treatment1.xml]

<!DOCTYPE tp:taxon-treatment
  PUBLIC "-//TaxonX//DTD Taxonomic Treatment Publishing DTD v0 20100105//EN" "tax-treatment-NSO.dtd">
<tp:taxon-treatment xmlns:tp="http://www.plazi.org/taxpub"><tp:treatment-meta><mixed-citation publication-type="journal"><person-group><name><surname>Tang</surname><given-names>Liang</given-names></name><name><surname>Li</surname><given-names>Li-Zhen</given-names></name><name><surname>He</surname><given-names>Wen-Jia</given-names></name></person-group><article-title>The genus <italic>Scaphidium</italic> Olivier in East China (Coleoptera, Staphylinidae, Scaphidiinae)</article-title><source>Zookeys</source><day>17</day><month>4</month><year>2014</year><volume>2014</volume><issue>403</issue><fpage>47</fpage><lpage>96</lpage><pub-id pub-id-type="doi">10.3897/zookeys.403.7220</pub-id></mixed-citation></tp:treatment-meta><tp:nomenclature><tp:taxon-name>
                        <tp:taxon-name-part taxon-name-part-type="genus">Scaphidium</tp:taxon-name-part>
                        <tp:taxon-name-part taxon-name-part-type="species">jinmingi</tp:taxon-name-part>
                        <object-id xmlns:xlink="http://www.w3.org/1999/xlink" content-type="zoobank" xlink:type="simple">http://zoobank.org/F0FFD88F-6CB7-4E04-87FB-C49286D55880</object-id>
                        <object-id xmlns:xlink="http://www.w3.org/1999/xlink" xlink:type="simple">http://species-id.net/wiki/Scaphidium_jinmingi</object-id>
                    </tp:taxon-name><tp:taxon-status xmlns:xlink="http://www.w3.org/1999/xlink" xlink:type="simple">sp. n.</tp:taxon-status><xref ref-type="fig" rid="F1">Figs 1</xref><xref ref-type="fig" rid="F1">, 2</xref><xref ref-type="fig" rid="F15">, 58–61</xref></tp:nomenclature><tp:treatment-sec sec-type="Type material"><title>Type material.</title><p><bold>Holotype.</bold> <bold>Zhejiang:</bold> ♂, Lin’an City, West Tianmushan, alt. 1400 m, 10.VII.2008, Y.-X. Wu &amp; M. Jin leg. “Holotype / <italic><tp:taxon-name>Scaphidum jinmingi</tp:taxon-name></italic>/ Tang &amp; Li” [red handwritten label] (SHNU). <bold>Paratypes.</bold> <bold>Zhejiang:</bold> 3♂♂3♀♀, same data as the holotype (1 pair in MHNG, remaining in SHNU); 2♂♂1♀, Anji County, Longwangshan, N 30°24', E 119°21', alt. 1200–1500m, 8.IV.2012, Bi, Hu &amp; Yin leg. (1♂ in CBWX, remaining in SHNU); 2♀♀, Lin’an City, West Tianmushan, alt. 1500 m, 17–18.V.2008, W.-X. Bi leg. (SHNU); 1♂3♀♀, Anji County, Longwangshan, N 30°23', E 119°26', alt. 1450m, 14.V.2013, C.-C. Dai leg. (SHNU). <bold>Anhui:</bold> 3♂♂2♀♀, Yuexi County, Yaoluoping N. R., Duozhijian, <named-content xmlns:xlink="http://www.w3.org/1999/xlink" content-type="dwc:verbatimCoordinates" xlink:type="simple"><named-content content-type="dwc:verbatimCoordinates" xlink:type="simple">30°58'38"N, 116°6'59"E</named-content></named-content>, alt. 1650m, 19.VI.2013, Dai &amp; Peng leg. (SHNU). <bold>Chongqing:</bold> 1♂, Chengkou County, East Daba Shan, lower Huang’an Gou, <named-content xmlns:xlink="http://www.w3.org/1999/xlink" content-type="dwc:verbatimCoordinates" xlink:type="simple"><named-content content-type="dwc:verbatimCoordinates" xlink:type="simple">31°51'227"N, 109°7'174"E</named-content></named-content>, alt. 2039m, 22–23.IV.2008, H. Huang &amp; W. Xu leg. (SHNU).</p></tp:treatment-sec><tp:treatment-sec sec-type="Description"><title>Description.</title><p>BL: 4.1–4.8 mm.</p><p>Body black with distinct blue to violet metallic luster, labrum light brown, antennal club (<xref ref-type="fig" rid="F15">Fig. 60</xref>) blackish, tarsi dark brown.</p><p>Frons coarsely and densely punctate, punctures near inner side of eyes relatively small and a little confluent.</p><p>Pronotum slightly raised above elytra. Antebasal puncture row impressed, not interrupted at middle, with punctures very coarse and more or less longitudinal; discal punctation almost evenly coarse and rather dense, consisting of deep punctures, a little coarser than those on frons, puncture intervals mostly 0.8 to 1.5 times as large as their diameters.</p><p>Elytra with sides relatively parallel. Disc slightly impressed apically, basal and sutural stria rows impressed; discal punctation similar to that of pronotum, punctures <!--PageBreak--><!--PageBreak-->coarse on middle portion and less coarse on lateral portion and near suture; discal puncture row absent; basal stria row with punctures about as coarse as those forming pronotal antebasal row, sutural stria puncture row relatively fine.</p><p>Prohypomera slightly uneven, with fine and very sparse punctures, without microsculpture.</p><p>Mesepisterna with very fine and sparse punctures.</p><p>Abdominal tergites with relatively coarse and dense punctures. Sternite III with dense micropunctures on basal half and lateral portions, remaining sternites with dense micropunctures only on lateral parts. Reticular microsculpture appearing rarely and irregularly on sternites.</p><p>Legs relatively short, mesotibiae and metatibiae slightly curved.</p><p>Male. Metaventrite (<xref ref-type="fig" rid="F1">Fig. 2</xref>) as in female, without setiferous patch. Protibiae (<xref ref-type="fig" rid="F15">Fig. 61</xref>) with ventral side weakly expanded at apical 1/4 forming a tiny blunt angle. Segments 1 to 3 of protarsi widened with dense pubescence on ventral side. Median lobe of aedeagus (<xref ref-type="fig" rid="F15">Fig. 58</xref>) with sclerotized internal sac (<xref ref-type="fig" rid="F15">Fig. 59</xref>) consisting of two apical sclerotized rods and subapical transverse sclerite.</p><fig id="F1" position="float" orientation="portrait"><label>Figures 1–4.</label><caption><p>Habitus of <italic><tp:taxon-name>Scaphidium</tp:taxon-name></italic>. <bold>1, 2</bold> <italic><tp:taxon-name>Scaphidium jinmingi</tp:taxon-name></italic> <bold>3, 4</bold> <italic><tp:taxon-name>Scaphidium jizuense</tp:taxon-name></italic> (Holotype). Scales = 1 mm.</p></caption><graphic xmlns:xlink="http://www.w3.org/1999/xlink" xlink:href="zookeys-403-047-g001.jpg" position="float" orientation="portrait" xlink:type="simple"/></fig></tp:treatment-sec><tp:treatment-sec sec-type="Distribution"><title>Distribution.</title><p>China (Zhejiang, Anhui, Chongqing).</p></tp:treatment-sec><tp:treatment-sec sec-type="Remarks"><title>Remarks.</title><p>The new species is unique within Chinese <italic><tp:taxon-name>Scaphidium</tp:taxon-name></italic> by the male metaventrite lacking a setiferous patch. The new species is very similar to <italic><tp:taxon-name>Scaphidium jizuense</tp:taxon-name></italic> Löbl, 1999 from Yunnan and <italic><tp:taxon-name>Scaphidium cyanellum</tp:taxon-name></italic> Oberthür, 1884 from Nepal and India in general appearance. It can be distinguished from <italic><tp:taxon-name>Scaphidium jizuense</tp:taxon-name></italic> by a stouter terminal antennal segment, less distinct blunt angle of the male protibiae, prohypomera without microsculpture, and with fine punctures (in <italic><tp:taxon-name>Scaphidium jizuense</tp:taxon-name></italic> prohypomera are microsculptured and without punctures), from <italic><tp:taxon-name>Scaphidium cyanellum</tp:taxon-name></italic> by the stouter terminal antennal segment and the coarser elytral punctation.</p></tp:treatment-sec><tp:treatment-sec sec-type="Etymology"><title>Etymology.</title><p>This species is named in honor of Mr. Ming Jin, who firstly collected specimens of the new species.</p></tp:treatment-sec><tp:treatment-sec><!--Section generated to contain objects referenced in tp:taxon-treatment.--><fig id="F15" position="float" orientation="portrait"><label>Figures 58–65.</label><caption><p>Characters of <italic><tp:taxon-name>Scaphidium</tp:taxon-name></italic>. <bold>58–61</bold> <italic><tp:taxon-name>Scaphidium jinmingi</tp:taxon-name></italic> <bold>62–65</bold> <italic><tp:taxon-name>Scaphidium comes</tp:taxon-name></italic> <bold>58, 59, 62, 63</bold> aedeagus <bold>60,64</bold> antenna <bold>61, 65</bold> male foreleg. Scales = 0.25 mm (<bold>58, 59, 62, 63</bold>); scales = 1 mm (<bold>60, 61, 64, 65</bold>).</p></caption><graphic xmlns:xlink="http://www.w3.org/1999/xlink" xlink:href="zookeys-403-047-g015.jpg" position="float" orientation="portrait" xlink:type="simple"/></fig></tp:treatment-sec></tp:taxon-treatment>
