# Supplementary material for: The genus Scaphidium Olivier in East China (Coleoptera, Staphylinidae, Scaphidiinae)
Source: Zookeys. 2014 Apr 17;(403):47–96. doi: 10.3897/zookeys.403.7220 (PMC4023239; doi:10.3897/zookeys.403.7220)
Supplement: XML Treatment for Scaphidium comes [file zookeys.403.7220-treatment2.xml]

<!DOCTYPE tp:taxon-treatment
  PUBLIC "-//TaxonX//DTD Taxonomic Treatment Publishing DTD v0 20100105//EN" "tax-treatment-NSO.dtd">
<tp:taxon-treatment xmlns:tp="http://www.plazi.org/taxpub"><tp:treatment-meta><mixed-citation publication-type="journal"><person-group><name><surname>Tang</surname><given-names>Liang</given-names></name><name><surname>Li</surname><given-names>Li-Zhen</given-names></name><name><surname>He</surname><given-names>Wen-Jia</given-names></name></person-group><article-title>The genus <italic>Scaphidium</italic> Olivier in East China (Coleoptera, Staphylinidae, Scaphidiinae)</article-title><source>Zookeys</source><day>17</day><month>4</month><year>2014</year><volume>2014</volume><issue>403</issue><fpage>47</fpage><lpage>96</lpage><pub-id pub-id-type="doi">10.3897/zookeys.403.7220</pub-id></mixed-citation></tp:treatment-meta><tp:nomenclature><tp:taxon-name>
                        <tp:taxon-name-part taxon-name-part-type="genus">Scaphidium</tp:taxon-name-part>
                        <tp:taxon-name-part taxon-name-part-type="species">comes</tp:taxon-name-part>
                        <object-id xmlns:xlink="http://www.w3.org/1999/xlink" xlink:type="simple">http://species-id.net/wiki/Scaphidium_comes</object-id>
                    </tp:taxon-name><tp:taxon-authority>Löbl, 1968</tp:taxon-authority><xref ref-type="fig" rid="F2">Figs 5</xref><xref ref-type="fig" rid="F2">, 6</xref><xref ref-type="fig" rid="F15">, 62–65</xref><xref ref-type="fig" rid="F26">, 142–144</xref><tp:nomenclature-citation-list><tp:nomenclature-citation><tp:taxon-name>Scaphidium comes</tp:taxon-name><comment> Löbl, 1968: 388; <xref ref-type="bibr" rid="B9">He et al. 2008a</xref>: 181.</comment></tp:nomenclature-citation></tp:nomenclature-citation-list></tp:nomenclature><tp:treatment-sec sec-type="Material examined"><title>Material examined.</title><p><bold>Zhejiang:</bold> 1♂5♀♀, Lin’an City, West Tianmushan, alt. 350m, 1.V.2006, Y.-X. Wu leg. (SHNU); 1♂2♀♀, same locality but alt. 300m, 29.V.2008, Huang &amp; Yan leg. (SHNU). <bold>Hunan:</bold> 4♂♂6♀♀, Xiangtan City, Zhaoshan County, 30.I.2011, Z. Peng leg. (SHNU). <bold>Hubei:</bold> 1♂1♀, Wufeng County, Houhe N. R., <named-content xmlns:xlink="http://www.w3.org/1999/xlink" content-type="dwc:verbatimCoordinates" xlink:type="simple"><named-content content-type="dwc:verbatimCoordinates" xlink:type="simple">30°5'7"N, 110°33'11"E</named-content></named-content>, 9.VII.2013, Dai, Peng &amp; Xie leg. (SHNU). <bold>Guangxi:</bold> 6♂♂7♀♀, Shangsi County, Shiwandashan N. R., 300–400m, 23.IV.2011, Zhai, Peng &amp; Zhu leg. (SHNU). <bold>Hainan:</bold> 1♂, Baishan County, Yinggeling N. R., 3.XII.2007, G.-Y. Yang leg. (SHNU)</p><!--PageBreak--></tp:treatment-sec><tp:treatment-sec sec-type="Distribution"><title>Distribution.</title><p>China (Zhejiang, Hunan, Hubei, Guangxi, Hainan), North Korea.</p></tp:treatment-sec><tp:treatment-sec sec-type="Remarks"><title>Remarks.</title><p>These are new records to Hunan, Hubei, Guangxi and Hainan. The species is similar to <italic><tp:taxon-name>Scaphidium jinmingi</tp:taxon-name></italic>, but it can be easily recognized by the entirely black coloration which is metallic blue in <italic><tp:taxon-name>Scaphidium jinmingi</tp:taxon-name></italic>. The coloration of the femora is variable, being reddish in a few specimens from Zhejiang and more than half of the specimens from Hunan.</p><fig id="F2" position="float" orientation="portrait"><label>Figures 5–8.</label><caption><p>Habitus of <italic><tp:taxon-name>Scaphidium</tp:taxon-name></italic>. <bold>5, 6</bold> <italic><tp:taxon-name>Scaphidium comes</tp:taxon-name></italic> <bold>7, 8</bold> <italic><tp:taxon-name>Scaphidium fukiense</tp:taxon-name></italic>. Scales = 1 mm.</p></caption><graphic xmlns:xlink="http://www.w3.org/1999/xlink" xlink:href="zookeys-403-047-g002.jpg" position="float" orientation="portrait" xlink:type="simple"/></fig><!--PageBreak--></tp:treatment-sec><tp:treatment-sec><!--Section generated to contain objects referenced in tp:taxon-treatment.--><fig id="F15" position="float" orientation="portrait"><label>Figures 58–65.</label><caption><p>Characters of <italic><tp:taxon-name>Scaphidium</tp:taxon-name></italic>. <bold>58–61</bold> <italic><tp:taxon-name>Scaphidium jinmingi</tp:taxon-name></italic> <bold>62–65</bold> <italic><tp:taxon-name>Scaphidium comes</tp:taxon-name></italic> <bold>58, 59, 62, 63</bold> aedeagus <bold>60,64</bold> antenna <bold>61, 65</bold> male foreleg. Scales = 0.25 mm (<bold>58, 59, 62, 63</bold>); scales = 1 mm (<bold>60, 61, 64, 65</bold>).</p></caption><graphic xmlns:xlink="http://www.w3.org/1999/xlink" xlink:href="zookeys-403-047-g015.jpg" position="float" orientation="portrait" xlink:type="simple"/></fig><fig id="F26" position="float" orientation="portrait"><label>Figures 142–155.</label><caption><p><bold>142</bold> Habitat and host fungi of <italic><tp:taxon-name>Scaphidium comes</tp:taxon-name></italic> (Photo by Mr. Zhong Peng from Hunnan, Xiangtan City, Zhaoshan County at 30.I.2011) <bold>143,144</bold> Host fungi and <italic><tp:taxon-name>Scaphidium comes</tp:taxon-name></italic> (Photo by Mr. Jian-Qing Zhu from Guangxi, Shangsi County, Shiwandashan at 23.IV.2011) <bold>145, 146</bold> Host fungi and <italic><tp:taxon-name>Scaphidium grande</tp:taxon-name></italic> (Photo by Mr. Jia-Yao Hu from Guangxi, Dayaoshan at 22.VII.2011) <bold>147</bold> Habitat and host fungi of <italic><tp:taxon-name>Scaphidium grande</tp:taxon-name></italic> (Photo by Mr. Jian-Qing Zhu from Guangxi, Shangsi County, Shiwandashan at 23.IV.2011) <bold>148</bold> Host fungi and <italic><tp:taxon-name>Scaphidium grande</tp:taxon-name></italic> (Photo by Mr. Liang Tang from Guangxi, Xing’an County, Mao’ershan at 7.VII.2011) <bold>149, 150</bold> Larvae of <italic><tp:taxon-name>Scaphidium grande</tp:taxon-name></italic> (Photo by Mr. Liang Tang from Guangxi, Xing’an County, Mao’ershan at 8.VII.2011) <bold>151</bold> host fungi of <italic><tp:taxon-name>Scaphidium crypticum</tp:taxon-name></italic> (Photo by Mr. Liang Tang from Guangxi, Shangsi County, Shiwandashan at 4.V.2011); <bold>152</bold> host fungi of <italic><tp:taxon-name>Scaphidium crypticum</tp:taxon-name></italic> (Photo by Mr. Zi-Wei Yin from Zhejiang, Qingyuan County, Baishanzu at 8.VII.2009) <bold>153</bold> Larva of <italic><tp:taxon-name>Scaphidium carinense</tp:taxon-name></italic> (Photo by Mr. Liang Tang in lab at 18.VII.2011, larva collected from Guangxi, Xing’an County, Mao’ershan) <bold>154</bold> Larva of <italic><tp:taxon-name>Scaphidium sinense</tp:taxon-name></italic> (Photo by Mr. Liang Tang from Zhejiang, Lin’an City, West Tianmushan at 10.VIII.2010) <bold>155</bold> Host fungi of <italic><tp:taxon-name>Scaphidium delatouchei</tp:taxon-name></italic> (Photo by Mr. Liang Tang from Zhejiang, Lin’an City, West Tianmushan at 4.VIII.2010).</p></caption><graphic xmlns:xlink="http://www.w3.org/1999/xlink" xlink:href="zookeys-403-047-g026.jpg" position="float" orientation="portrait" xlink:type="simple"/></fig></tp:treatment-sec><ref-list><ref id="B9"><mixed-citation xmlns:xlink="http://www.w3.org/1999/xlink" xlink:type="simple"><person-group><name name-style="western"><surname>He</surname><given-names>W-J</given-names></name><name name-style="western"><surname>Tang</surname><given-names>L</given-names></name><name name-style="western"><surname>Li</surname><given-names>L-Z</given-names></name></person-group> (<year>2008a</year>) <article-title>Notes on the genus <italic>Scaphidium</italic> Olivier of China with description of a new species (Coleoptera, Staphylinidae, Scaphidiinae).</article-title><source>Entomological Review of Japan</source><volume>62</volume>(<issue>2</issue>): <fpage>177</fpage>-<lpage>182</lpage>.</mixed-citation></ref></ref-list></tp:taxon-treatment>
