# Supplementary material for: The genus Scaphidium Olivier in East China (Coleoptera, Staphylinidae, Scaphidiinae)
Source: Zookeys. 2014 Apr 17;(403):47–96. doi: 10.3897/zookeys.403.7220 (PMC4023239; doi:10.3897/zookeys.403.7220)
Supplement: XML Treatment for Scaphidium grande [file zookeys.403.7220-treatment4.xml]

<!DOCTYPE tp:taxon-treatment
  PUBLIC "-//TaxonX//DTD Taxonomic Treatment Publishing DTD v0 20100105//EN" "tax-treatment-NSO.dtd">
<tp:taxon-treatment xmlns:tp="http://www.plazi.org/taxpub"><tp:treatment-meta><mixed-citation publication-type="journal"><person-group><name><surname>Tang</surname><given-names>Liang</given-names></name><name><surname>Li</surname><given-names>Li-Zhen</given-names></name><name><surname>He</surname><given-names>Wen-Jia</given-names></name></person-group><article-title>The genus <italic>Scaphidium</italic> Olivier in East China (Coleoptera, Staphylinidae, Scaphidiinae)</article-title><source>Zookeys</source><day>17</day><month>4</month><year>2014</year><volume>2014</volume><issue>403</issue><fpage>47</fpage><lpage>96</lpage><pub-id pub-id-type="doi">10.3897/zookeys.403.7220</pub-id></mixed-citation></tp:treatment-meta><tp:nomenclature><tp:taxon-name>
                        <tp:taxon-name-part taxon-name-part-type="genus">Scaphidium</tp:taxon-name-part>
                        <tp:taxon-name-part taxon-name-part-type="species">grande</tp:taxon-name-part>
                        <object-id xmlns:xlink="http://www.w3.org/1999/xlink" xlink:type="simple">http://species-id.net/wiki/Scaphidium_grande</object-id>
                    </tp:taxon-name><tp:taxon-authority>Gestro, 1879</tp:taxon-authority><xref ref-type="fig" rid="F3">Figs 9</xref><xref ref-type="fig" rid="F3">, 10</xref><xref ref-type="fig" rid="F16">, 70–73</xref><xref ref-type="fig" rid="F26">, 145–150</xref><tp:nomenclature-citation-list><tp:nomenclature-citation><tp:taxon-name>Scaphidium grande</tp:taxon-name><comment> Gestro, 1879: 50; Pic 1915: 3; <xref ref-type="bibr" rid="B19">Pic 1920</xref>: 189; <xref ref-type="bibr" rid="B4">Achard 1924</xref>: 91; Löbl 1992: 488; <xref ref-type="bibr" rid="B9">He et al. 2008a</xref>: 181; <xref ref-type="bibr" rid="B21">Tang and Li 2010a</xref>: 68.</comment></tp:nomenclature-citation><tp:nomenclature-citation><tp:taxon-name>Scaphidium grande</tp:taxon-name><comment> var. <italic>inimpressum</italic><xref ref-type="bibr" rid="B19">Pic 1920</xref>: 189; Löbl 1992: 488.</comment></tp:nomenclature-citation><tp:nomenclature-citation><tp:taxon-name>Scaphidium grande</tp:taxon-name><comment> var. <italic>subannulatum</italic> Pic 1915: 3; Löbl 1992: 488.</comment></tp:nomenclature-citation><tp:nomenclature-citation><tp:taxon-name>Scaphidium grande</tp:taxon-name><comment> var. <italic>melanopus</italic> Achard, 1924: 91; Löbl 1992: 488.</comment></tp:nomenclature-citation></tp:nomenclature-citation-list></tp:nomenclature><tp:treatment-sec sec-type="Material examined"><title>Material examined.</title><p><bold>Chongqing:</bold> 1♂, Jiangjin, Simianshan, 10.VII.2005, W.-W. Zhang leg. (SHNU). <bold>Sichuan:</bold> 1♀, Luding, Moxi, alt. 1300m, 20.V.2009, W.-J. He leg. (SHNU). <bold>Guizhou:</bold> 1♀, Fanjingshan, Heiwan Reiver, 800m, 3.VIII.2001, Dong leg. (IOZ). <bold>Hunan:</bold> 1♀, Tongdao County, Shangyan, 24.VII.2004, J.-L. Wang (HBUM); 3♂♂2♀♀, Yanling County, Taoyuandong Park, <named-content xmlns:xlink="http://www.w3.org/1999/xlink" content-type="dwc:verbatimCoordinates" xlink:type="simple"><named-content content-type="dwc:verbatimCoordinates" xlink:type="simple">26°29'14"N, 114°0'42"E</named-content></named-content>, alt. 770m, Dai, Peng &amp; Xie leg. (SHNU). <bold>Zhejiang:</bold> 1♂1♀,Kaihua County, Gutianshan, N29°15, E118°7', alt. 770m, 16.VII.2013, Dai, Peng &amp; Xie leg. (SHNU). <bold>Fujian:</bold> 1♂, Yong’an County, Xiyang, 19.IV.1962, G.-Y. JIN leg. (NO. 24110832, SEM); 1♀, Fuzhou City, Shoushan, Beifeng, V.2004, M. Li leg. (SHNU); 1♀, Wuyishan, 27.V.2002, Li Li- Zhen leg. (SHNU); 2♀♀, Wuyishan City, Guadun, <named-content xmlns:xlink="http://www.w3.org/1999/xlink" content-type="dwc:verbatimCoordinates" xlink:type="simple"><named-content content-type="dwc:verbatimCoordinates" xlink:type="simple">27°44'N, 117°38'E</named-content></named-content>, alt. 1000–1300m, 29–30.V.2012, Song, Peng &amp; Dai leg. (SHNU). <bold>Guangdong:</bold> 1♂, Nanxiong City, Yuntan street, 3.V.2007, B.-P. Huang leg. (SHNU). <bold>Yunnan:</bold> 1♂, Menla, alt. 670m, 21.IV.1982, Yu leg. (SHNU); 1♂, Jinghong City, 11.VI.1973, G.-T. Jin leg. (NO. 24038143, SEM); 1♂, Jinghong City, Nabanhe N. R., Manfei, alt. 630 m, 29.VII.2005, LI &amp; LI leg. (SHNU); 1♂1♀, Menlun, Xipian, alt. 985m, 1.IV.2009, W.-X. Bi leg. (SHNU); 1♂1♀, Menla, Wangtianshu, alt. 600m, 5.IV.2009, W.-X. Bi leg. (SHNU); 1♀, Menla, Nanman Vil., alt. 900m, 7.IV.2009, W.-X. Bi leg. (SHNU); 2♂♂, Xishuangbanna botanical garden, 20.IV.2010, X.-Y. <!--PageBreak--><!--PageBreak-->Zhu leg. (SHNU). <bold>Guangxi:</bold> 1♂, Rong’an County, Xishan Forest Farm, Hongchagou, 26.VII.2006, Yang leg. (SHNU); 1♀, Shangsi County, Pinglongshan, 6.IV.2002, alt. 350–500m, A.-M. Shi leg. (HBUM); 7♂♂9♀♀, Shangsi County, Shiwandashan, alt 300–500m, 23–25.IV.2011, Zhai, Peng &amp; Zhu leg. (SHNU); 13♂♂7♀♀, Xing’an County, Mao’ershan, Gaozhai, alt. 440m, 7.8.VII.2011, He, Tang, Peng, Ma, Chen &amp; Zhu leg. (SHNU); 2♂♂4♀♀, Jinxiu County, Yinshan Bohuzhan, alt. 1200m, 22–27.VII.2011, Peng, Hu &amp; Yin leg. (SHNU); 2♀♀, Jinxiu County, Shengtangshan, alt. 700–900m, 28–29.VII.2011, Z. Peng leg. (SHNU) <bold>Hainan:</bold> 1♀, Lingshui County, Diaoluoshan, 1100m, 29.III.1999, W.-Y. Zhou leg. (SHNU); 1♂, Wuzhishan City, Shuiman, 23–25. May.2007, Ba &amp; Lang leg. (HBUM); 1♂, Limushan, alt. 800m, 20.IV.2009, X.-Y. Zhu leg. (SHNU); 6♂♂3♀♀, Linshui County, Diaoluoshan, alt. 1000m, 18–23.IV.2010, Z.-W. Yin leg. (SHNU); 2♂♂2♀♀, Changjiang County, Bawangling, alt. 1000m, 10.IV.2010, B.-P. Huang leg. (SHNU); 2♂♂3, Ledong County, Jianfengling, alt. 1000m, 17–24.V.2011, W.-X. Bi leg. (SHNU).</p></tp:treatment-sec><tp:treatment-sec sec-type="Distribution"><title>Distribution.</title><p>China (Chongqing, Sichuan, Guizhou, Hunan, Zhejiang, Fujian, Guangdong, Yunnan, Guangxi, Hainan, Taiwan?), Nepal, Myanmar, Thailand, Laos, Malaysia, Vietnam, Indonesia.</p></tp:treatment-sec><tp:treatment-sec sec-type="Remarks"><title>Remarks.</title><p>This is new record to Zhejiang. The species is one of the most widely distributed species in China while its relatives are restricted to rather smaller areas. The main differences between these species affect the male characters (see <xref ref-type="bibr" rid="B21">Tang and Li 2010a</xref>). The Taiwanese records of the species are based on <italic><tp:taxon-name>Scaphidium grande</tp:taxon-name></italic> var. <italic>inimpressum</italic> Pic which was synonymized by Löbl in 1992. Several specimens in our collection from Taiwan are considered to be a closely related species of <italic><tp:taxon-name>Scaphidium grande</tp:taxon-name></italic>, and this might imply that <italic><tp:taxon-name>Scaphidium grande inimpressum</tp:taxon-name></italic> Pic is a good species. To clarify the doubt, a study on the type material of <italic><tp:taxon-name>Scaphidium grande inimpressum</tp:taxon-name></italic> Pic and more related material from Taiwan will be necessary; the distribution of <italic><tp:taxon-name>Scaphidium grande</tp:taxon-name></italic> in Taiwan is now doubtful.</p><fig id="F3" position="float" orientation="portrait"><label>Figures 9–12.</label><caption><p>Habitus of <italic><tp:taxon-name>Scaphidium</tp:taxon-name></italic>. <bold>9, 10</bold> <italic><tp:taxon-name>Scaphidium grande</tp:taxon-name></italic> <bold>11, 12</bold> <italic><tp:taxon-name>Scaphidium spinatum</tp:taxon-name></italic>. Scales = 1 mm.</p></caption><graphic xmlns:xlink="http://www.w3.org/1999/xlink" xlink:href="zookeys-403-047-g003.jpg" position="float" orientation="portrait" xlink:type="simple"/></fig></tp:treatment-sec><tp:treatment-sec><!--Section generated to contain objects referenced in tp:taxon-treatment.--><fig id="F16" position="float" orientation="portrait"><label>Figures 66–73.</label><caption><p>Characters of <italic><tp:taxon-name>Scaphidium</tp:taxon-name></italic>. <bold>66–69</bold> <italic><tp:taxon-name>Scaphidium fukiense</tp:taxon-name></italic> <bold>70–73</bold> <italic><tp:taxon-name>Scaphidium grande</tp:taxon-name></italic> <bold>66, 67, 70, 71</bold> aedeagus <bold>68, 72</bold> antenna <bold>69, 73</bold> male foreleg. Scales = 0.25 mm (<bold>66, 67, 70, 71</bold>); scales = 1 mm (<bold>68, 69, 72, 73</bold>).</p></caption><graphic xmlns:xlink="http://www.w3.org/1999/xlink" xlink:href="zookeys-403-047-g016.jpg" position="float" orientation="portrait" xlink:type="simple"/></fig><fig id="F26" position="float" orientation="portrait"><label>Figures 142–155.</label><caption><p><bold>142</bold> Habitat and host fungi of <italic><tp:taxon-name>Scaphidium comes</tp:taxon-name></italic> (Photo by Mr. Zhong Peng from Hunnan, Xiangtan City, Zhaoshan County at 30.I.2011) <bold>143,144</bold> Host fungi and <italic><tp:taxon-name>Scaphidium comes</tp:taxon-name></italic> (Photo by Mr. Jian-Qing Zhu from Guangxi, Shangsi County, Shiwandashan at 23.IV.2011) <bold>145, 146</bold> Host fungi and <italic><tp:taxon-name>Scaphidium grande</tp:taxon-name></italic> (Photo by Mr. Jia-Yao Hu from Guangxi, Dayaoshan at 22.VII.2011) <bold>147</bold> Habitat and host fungi of <italic><tp:taxon-name>Scaphidium grande</tp:taxon-name></italic> (Photo by Mr. Jian-Qing Zhu from Guangxi, Shangsi County, Shiwandashan at 23.IV.2011) <bold>148</bold> Host fungi and <italic><tp:taxon-name>Scaphidium grande</tp:taxon-name></italic> (Photo by Mr. Liang Tang from Guangxi, Xing’an County, Mao’ershan at 7.VII.2011) <bold>149, 150</bold> Larvae of <italic><tp:taxon-name>Scaphidium grande</tp:taxon-name></italic> (Photo by Mr. Liang Tang from Guangxi, Xing’an County, Mao’ershan at 8.VII.2011) <bold>151</bold> host fungi of <italic><tp:taxon-name>Scaphidium crypticum</tp:taxon-name></italic> (Photo by Mr. Liang Tang from Guangxi, Shangsi County, Shiwandashan at 4.V.2011); <bold>152</bold> host fungi of <italic><tp:taxon-name>Scaphidium crypticum</tp:taxon-name></italic> (Photo by Mr. Zi-Wei Yin from Zhejiang, Qingyuan County, Baishanzu at 8.VII.2009) <bold>153</bold> Larva of <italic><tp:taxon-name>Scaphidium carinense</tp:taxon-name></italic> (Photo by Mr. Liang Tang in lab at 18.VII.2011, larva collected from Guangxi, Xing’an County, Mao’ershan) <bold>154</bold> Larva of <italic><tp:taxon-name>Scaphidium sinense</tp:taxon-name></italic> (Photo by Mr. Liang Tang from Zhejiang, Lin’an City, West Tianmushan at 10.VIII.2010) <bold>155</bold> Host fungi of <italic><tp:taxon-name>Scaphidium delatouchei</tp:taxon-name></italic> (Photo by Mr. Liang Tang from Zhejiang, Lin’an City, West Tianmushan at 4.VIII.2010).</p></caption><graphic xmlns:xlink="http://www.w3.org/1999/xlink" xlink:href="zookeys-403-047-g026.jpg" position="float" orientation="portrait" xlink:type="simple"/></fig></tp:treatment-sec><ref-list><ref id="B19"><mixed-citation xmlns:xlink="http://www.w3.org/1999/xlink" xlink:type="simple"><person-group><name name-style="western"><surname>Pic</surname><given-names>M</given-names></name></person-group> (<year>1920</year>) <article-title>Note sur divers Scaphidiides.</article-title><source>Annales de la Société entomologique de Belgique</source><volume>60</volume>: <fpage>188</fpage>-<lpage>189</lpage>.</mixed-citation></ref><ref id="B4"><mixed-citation xmlns:xlink="http://www.w3.org/1999/xlink" xlink:type="simple"><person-group><name name-style="western"><surname>Achard</surname><given-names>J</given-names></name></person-group> (<year>1924</year>) <article-title>Descriptions de trois variétés nouvelles du genre <italic>Scaphidiolum</italic> Achard (Col. Scaphidiidae).</article-title><source>Sborník Entomologického oddĕlení Národního Musea v Praze</source><volume>2</volume>: <fpage>91</fpage>.</mixed-citation></ref><ref id="B9"><mixed-citation xmlns:xlink="http://www.w3.org/1999/xlink" xlink:type="simple"><person-group><name name-style="western"><surname>He</surname><given-names>W-J</given-names></name><name name-style="western"><surname>Tang</surname><given-names>L</given-names></name><name name-style="western"><surname>Li</surname><given-names>L-Z</given-names></name></person-group> (<year>2008a</year>) <article-title>Notes on the genus <italic>Scaphidium</italic> Olivier of China with description of a new species (Coleoptera, Staphylinidae, Scaphidiinae).</article-title><source>Entomological Review of Japan</source><volume>62</volume>(<issue>2</issue>): <fpage>177</fpage>-<lpage>182</lpage>.</mixed-citation></ref><ref id="B21"><mixed-citation xmlns:xlink="http://www.w3.org/1999/xlink" xlink:type="simple"><person-group><name name-style="western"><surname>Tang</surname><given-names>L</given-names></name><name name-style="western"><surname>Li</surname><given-names>L-Z</given-names></name></person-group> (<year>2010a</year>) <article-title>On <italic>Scaphidium grande</italic>-complex (Coleoptera, Staphylinidae, Scaphidiinae).</article-title><source>Zookeys</source><volume>43</volume>: <fpage>65</fpage>-<lpage>78</lpage>. doi: <ext-link ext-link-type="doi" xlink:href="10.3897/zookeys.43.447" xlink:type="simple">10.3897/zookeys.43.447</ext-link></mixed-citation></ref></ref-list></tp:taxon-treatment>
