# Supplementary material for: The genus Scaphidium Olivier in East China (Coleoptera, Staphylinidae, Scaphidiinae)
Source: Zookeys. 2014 Apr 17;(403):47–96. doi: 10.3897/zookeys.403.7220 (PMC4023239; doi:10.3897/zookeys.403.7220)
Supplement: XML Treatment for Scaphidium spinatum [file zookeys.403.7220-treatment5.xml]

<!DOCTYPE tp:taxon-treatment
  PUBLIC "-//TaxonX//DTD Taxonomic Treatment Publishing DTD v0 20100105//EN" "tax-treatment-NSO.dtd">
<tp:taxon-treatment xmlns:tp="http://www.plazi.org/taxpub"><tp:treatment-meta><mixed-citation publication-type="journal"><person-group><name><surname>Tang</surname><given-names>Liang</given-names></name><name><surname>Li</surname><given-names>Li-Zhen</given-names></name><name><surname>He</surname><given-names>Wen-Jia</given-names></name></person-group><article-title>The genus <italic>Scaphidium</italic> Olivier in East China (Coleoptera, Staphylinidae, Scaphidiinae)</article-title><source>Zookeys</source><day>17</day><month>4</month><year>2014</year><volume>2014</volume><issue>403</issue><fpage>47</fpage><lpage>96</lpage><pub-id pub-id-type="doi">10.3897/zookeys.403.7220</pub-id></mixed-citation></tp:treatment-meta><tp:nomenclature><tp:taxon-name>
                        <tp:taxon-name-part taxon-name-part-type="genus">Scaphidium</tp:taxon-name-part>
                        <tp:taxon-name-part taxon-name-part-type="species">spinatum</tp:taxon-name-part>
                        <object-id xmlns:xlink="http://www.w3.org/1999/xlink" xlink:type="simple">http://species-id.net/wiki/Scaphidium_spinatum</object-id>
                    </tp:taxon-name><tp:taxon-authority>Tang &amp; Li, 2010</tp:taxon-authority><xref ref-type="fig" rid="F3">Figs 11</xref><xref ref-type="fig" rid="F3">, 12</xref><xref ref-type="fig" rid="F17">, 74–77</xref><xref ref-type="fig" rid="F27">, 163</xref><tp:nomenclature-citation-list><tp:nomenclature-citation><tp:taxon-name>Scaphidium spinatum</tp:taxon-name><comment> Tang &amp; Li, 2010a: 70.</comment></tp:nomenclature-citation></tp:nomenclature-citation-list></tp:nomenclature><tp:treatment-sec sec-type="Material examined"><title>Material examined.</title><p><bold>Holotype.</bold> <bold>Anhui:</bold> ♂, Yuexi Couty, Yaoluoping Vil., 17.VII.2007–4.VIII.2007, Ba, Lang &amp; Wang leg. (HBUM). <bold>Paratypes.</bold> 6♂♂12♀♀, same data as for the holotype (1♂1♀ in SHNU, remaining in HBUM).</p></tp:treatment-sec><tp:treatment-sec sec-type="Other material"><title>Other material.</title><p><bold>Anhui:</bold> 3♂♂9♀♀, Yuexi County, Yaoluoping, alt. 1050–1650m, 17–21.VI.2013, Dai &amp; Peng leg. (SHNU).</p></tp:treatment-sec><tp:treatment-sec sec-type="Distribution"><title>Distribution.</title><p>China (Anhui).</p></tp:treatment-sec><tp:treatment-sec sec-type="Remarks"><title>Remarks.</title><p>The species can be distinguished from it allies by a spine on the male profemur.</p><!--PageBreak--></tp:treatment-sec><tp:treatment-sec><!--Section generated to contain objects referenced in tp:taxon-treatment.--><fig id="F3" position="float" orientation="portrait"><label>Figures 9–12.</label><caption><p>Habitus of <italic><tp:taxon-name>Scaphidium</tp:taxon-name></italic>. <bold>9, 10</bold> <italic><tp:taxon-name>Scaphidium grande</tp:taxon-name></italic> <bold>11, 12</bold> <italic><tp:taxon-name>Scaphidium spinatum</tp:taxon-name></italic>. Scales = 1 mm.</p></caption><graphic xmlns:xlink="http://www.w3.org/1999/xlink" xlink:href="zookeys-403-047-g003.jpg" position="float" orientation="portrait" xlink:type="simple"/></fig><fig id="F17" position="float" orientation="portrait"><label>Figures 74–81.</label><caption><p>Characters of <italic><tp:taxon-name>Scaphidium</tp:taxon-name></italic>. <bold>74–77</bold> <italic><tp:taxon-name>Scaphidium spinatum</tp:taxon-name></italic> <bold>78–81</bold> <italic><tp:taxon-name>Scaphidium crypticum</tp:taxon-name></italic> <bold>74, 75, 78, 79</bold> aedeagus <bold>76, 80</bold> antenna <bold>77, 81</bold> male foreleg. Scales = 0.25 mm (<bold>74, 75, 78, 79</bold>); scales = 1 mm (<bold>76, 77, 80, 81</bold>).</p></caption><graphic xmlns:xlink="http://www.w3.org/1999/xlink" xlink:href="zookeys-403-047-g017.jpg" position="float" orientation="portrait" xlink:type="simple"/></fig><fig id="F27" position="float" orientation="portrait"><label>Figures 156–166.</label><caption><p><bold>156</bold> Habitat of <italic><tp:taxon-name>Scaphidium biwenxuani</tp:taxon-name></italic> (Photo by Mr. Liang Tang from Zhejiang, Anji County, Longwangshan at 14.V.2013) <bold>157</bold> host fungi of <italic><tp:taxon-name>Scaphidium biwenxuani</tp:taxon-name></italic> (Photo by Mr. Liang Tang from Zhejiang, Lin’an City, West Tianmushan at 22.VIII.2009) <bold>158, 159</bold> overwinter population of <italic><tp:taxon-name>Scaphidium biwenxuani</tp:taxon-name></italic> in cerambycid galleries (Photo by Mr. Wen-Xuan Bi from Zhejiang, Lin’an City, West Tianmushan at 29.I.2009) <bold>160</bold> host fungi of <italic><tp:taxon-name>Scaphidium biwenxuani</tp:taxon-name></italic> (Photo by Mr. Liang Tang from Zhejiang, Qingyuan County, Baishanzu at 23.IX.2008) <bold>161, 162</bold> Prepupa and pupa of <italic><tp:taxon-name>Scaphidium biwenxuani</tp:taxon-name></italic> (Photo by Mr. Liang Tang from Zhejiang, Lin’an City, West Tianmushan at 9.VIII.2010); <bold>163</bold> larva of <italic><tp:taxon-name>Scaphidium spinatum</tp:taxon-name></italic> (Photo by Mr. Liang Tang in lab at 2.VII.2013, larva collected from Zhejiang, Yuexi County, Yaoluoping) <bold>164, 165</bold> host fungi of <italic><tp:taxon-name>Scaphidium klapperichi</tp:taxon-name></italic> (Photo by Mr. Liang Tang from Zhejiang, Qingyuan County, Baishanzu at 23.IX.2008) <bold>166</bold> host fungi and <italic><tp:taxon-name>Scaphidium wuyongxiangi</tp:taxon-name></italic> (Photo by Mr. Liang Tang from Zhejiang, Anji County, Longwangshan at 14.V.2013)</p></caption><graphic xmlns:xlink="http://www.w3.org/1999/xlink" xlink:href="zookeys-403-047-g027.jpg" position="float" orientation="portrait" xlink:type="simple"/></fig></tp:treatment-sec></tp:taxon-treatment>
