# Supplementary material for: The genus Scaphidium Olivier in East China (Coleoptera, Staphylinidae, Scaphidiinae)
Source: Zookeys. 2014 Apr 17;(403):47–96. doi: 10.3897/zookeys.403.7220 (PMC4023239; doi:10.3897/zookeys.403.7220)
Supplement: XML Treatment for Scaphidium crypticum [file zookeys.403.7220-treatment6.xml]

<!DOCTYPE tp:taxon-treatment
  PUBLIC "-//TaxonX//DTD Taxonomic Treatment Publishing DTD v0 20100105//EN" "tax-treatment-NSO.dtd">
<tp:taxon-treatment xmlns:tp="http://www.plazi.org/taxpub"><tp:treatment-meta><mixed-citation publication-type="journal"><person-group><name><surname>Tang</surname><given-names>Liang</given-names></name><name><surname>Li</surname><given-names>Li-Zhen</given-names></name><name><surname>He</surname><given-names>Wen-Jia</given-names></name></person-group><article-title>The genus <italic>Scaphidium</italic> Olivier in East China (Coleoptera, Staphylinidae, Scaphidiinae)</article-title><source>Zookeys</source><day>17</day><month>4</month><year>2014</year><volume>2014</volume><issue>403</issue><fpage>47</fpage><lpage>96</lpage><pub-id pub-id-type="doi">10.3897/zookeys.403.7220</pub-id></mixed-citation></tp:treatment-meta><tp:nomenclature><tp:taxon-name>
                        <tp:taxon-name-part taxon-name-part-type="genus">Scaphidium</tp:taxon-name-part>
                        <tp:taxon-name-part taxon-name-part-type="species">crypticum</tp:taxon-name-part>
                        <object-id xmlns:xlink="http://www.w3.org/1999/xlink" content-type="zoobank" xlink:type="simple">http://zoobank.org/DF2BCA13-FB3A-4656-A697-36F1906E4191</object-id>
                        <object-id xmlns:xlink="http://www.w3.org/1999/xlink" xlink:type="simple">http://species-id.net/wiki/Scaphidium_crypticum</object-id>
                    </tp:taxon-name><tp:taxon-status xmlns:xlink="http://www.w3.org/1999/xlink" xlink:type="simple">sp. n.</tp:taxon-status><xref ref-type="fig" rid="F4">Figs 13–16</xref><xref ref-type="fig" rid="F17">, 78–81</xref><xref ref-type="fig" rid="F26">, 151</xref><xref ref-type="fig" rid="F26">, 152</xref></tp:nomenclature><tp:treatment-sec sec-type="Type material"><title>Type material.</title><p><bold>Holotype.</bold> <bold>Zhejiang:</bold> ♂, Longquan City, Fengyangshan, alt. 1100 m, 5.VI.2008, W.-X. Bi leg. “Holotype / <italic><tp:taxon-name>Scaphidium crypticum</tp:taxon-name></italic>/ Tang &amp; Li” [red handwritten label] (SHNU). <bold>Paratypes. Zhejiang:</bold> 3♂♂, same data as for the holotype (SHNU); 1♀, Qingyuan County, Baishanzu, 8.VII.2009, Z.-W. Yin leg. (SHNU). <bold>Fujian:</bold> 2♂♂3♀♀, Wuyishan City, Guadun Vil., <named-content xmlns:xlink="http://www.w3.org/1999/xlink" content-type="dwc:verbatimCoordinates" xlink:type="simple"><named-content content-type="dwc:verbatimCoordinates" xlink:type="simple">27°44'N, 117°38'E</named-content></named-content>, alt 1100–1500m, 25–29.V.2012, Peng &amp; Dai leg. (1 pair in MHNG, remaining in SHNU); 1♂, Wuyishan City, Guadun Vil., <named-content xmlns:xlink="http://www.w3.org/1999/xlink" content-type="dwc:verbatimCoordinates" xlink:type="simple"><named-content content-type="dwc:verbatimCoordinates" xlink:type="simple">27°44'27"N, 117°37'57"E</named-content></named-content>, alt 1200–1300m, 29.V.2012, X.-B. Song leg. (SHNU). <bold>Jiangxi:</bold> 2♂♂1♀, Yichun City, Fengxin County, Baizhang Vil., <named-content xmlns:xlink="http://www.w3.org/1999/xlink" content-type="dwc:verbatimCoordinates" xlink:type="simple"><named-content content-type="dwc:verbatimCoordinates" xlink:type="simple">28°41'18"N, 114°46'13"E</named-content></named-content>, alt. 840–860m, 15.VII.2013, Hu &amp; Lv leg. (SHNU). <bold>Guangxi:</bold> 1♂, Shangsi County, Shiwandashan, alt. 300–500m, 4.V.2011, L. Tang leg. (SHNU); 1♀, Lingui County, Huaping N. R., alt. 1200m, 13.VII.2011, Z. Peng leg. (SHNU); 1♀, Jinxiu County, 16km away, alt. 900m, 29.VII.2011, Z. Peng leg. (SHNU).</p></tp:treatment-sec><tp:treatment-sec sec-type="Description"><title>Description.</title><p>BL: 4.4–5.1 mm.</p><p>Body reddish-yellow. Frons with a triangular blackish median fascia (<xref ref-type="fig" rid="F4">Fig. 16</xref>) on vertex. Antennal club (<xref ref-type="fig" rid="F17">Fig. 80</xref>) blackish with terminal segment slightly lighter in basal 2/3 and distinctly lighter in apical 1/3. Pronotum with two longitudinal black fasciae. Each elytron with one small black humeral spot, one large black median fascia and blackish suture. Prohypomera blackish along the inner side. Prosternum, mesoventrite and metaventrite black. Abdominal sternite III widely black on median portion. Trochanter more or less blackish. Femora blackish except ventral side reddish yellow. A specimen from Guangxi (<xref ref-type="fig" rid="F4">Fig. 15</xref>) with slightly variable coloration: prohypomera and prosternum yellow, mesoventrite and trochanter reddish, femora yellow.</p><fig id="F4" position="float" orientation="portrait"><label>Figures 13–17.</label><caption><p><italic><tp:taxon-name>Scaphidium</tp:taxon-name></italic> spp. <bold>13, 14</bold> habitus of <italic><tp:taxon-name>Scaphidium crypticum</tp:taxon-name></italic> (Zhejiang) <bold>15</bold> habitus of <italic><tp:taxon-name>Scaphidium crypticum</tp:taxon-name></italic> (Guangxi) <bold>16</bold> head of <italic><tp:taxon-name>Scaphidium crypticum</tp:taxon-name></italic> <bold>17</bold> pronotum of <italic><tp:taxon-name>Scaphidium varifasciatum</tp:taxon-name></italic>. Scales = 1 mm.</p></caption><graphic xmlns:xlink="http://www.w3.org/1999/xlink" xlink:href="zookeys-403-047-g004.jpg" position="float" orientation="portrait" xlink:type="simple"/></fig><p>Frons finely and sparsely punctate, punctures of vertex coarser than those on remaining surface.</p><p>Pronotum slightly raised above elytra. Antebasal puncture row impressed, interrupted at middle, with punctures coarse and regular; discal punctation similar to that of vertex, intervals as broad as 1.5 to 2 puncture diameter.</p><p>Elytra with disc slightly impressed apically, basal and sutural stria rows impressed; discal punctation similar to that of pronotum except that on apical impression which is very coarse and dense; each elytron with 3 long discal puncture rows consisting of very coarse punctures, 1<sup>st</sup> row more or less indistinct, 2<sup>nd</sup> and 3<sup>rd</sup> rows distinct; basal stria row with punctures slightly coarser than those forming pronotal antebasal row, sutural stria puncture row relatively fine.</p><p>Prohypomera slightly uneven, with moderately coarse and very shallow punctures.</p><p>Mesepisterna finely, sparsely and very shallowly punctate.</p><p>Abdominal tergites with relatively fine and sparse punctures. Sternite III with distinct micropunctures on median portions, remaining sternites on basal half with dense microsculpture consisting of micropunctures.</p><!--PageBreak--><p>Legs relatively long, mesotibiae and metatibiae moderately curved.</p><p>Male. Metaventrite (<xref ref-type="fig" rid="F4">Fig. 14</xref>) impressed at middle, with long and suberect pubescence. Protibiae (<xref ref-type="fig" rid="F17">Fig. 81</xref>) almost straight with small tubercles along ventral sides. <!--PageBreak-->Median lobe of aedeagus (<xref ref-type="fig" rid="F17">Fig. 78</xref>) with sclerotized internal sac (<xref ref-type="fig" rid="F17">Fig. 79</xref>) consisting of two apical sclerotized rods, x-shaped median sclerite and two basal sclerotized rods.</p></tp:treatment-sec><tp:treatment-sec sec-type="Distribution"><title>Distribution.</title><p>China (Zhejiang, Fujian, Jiangxi, Guangxi).</p></tp:treatment-sec><tp:treatment-sec sec-type="Remarks"><title>Remarks.</title><p>The species is similar to <italic><tp:taxon-name>Scaphidium biwenxuani</tp:taxon-name></italic> in its fascia pattern, but can be distinguished from the latter by the elytra lacking the inner basal black dot and the posterior portion of the head in having a black spot.</p></tp:treatment-sec><tp:treatment-sec sec-type="Etymology"><title>Etymology.</title><p>The Latin adjective “crypticum” means mysterious.</p></tp:treatment-sec><tp:treatment-sec><!--Section generated to contain objects referenced in tp:taxon-treatment.--><fig id="F17" position="float" orientation="portrait"><label>Figures 74–81.</label><caption><p>Characters of <italic><tp:taxon-name>Scaphidium</tp:taxon-name></italic>. <bold>74–77</bold> <italic><tp:taxon-name>Scaphidium spinatum</tp:taxon-name></italic> <bold>78–81</bold> <italic><tp:taxon-name>Scaphidium crypticum</tp:taxon-name></italic> <bold>74, 75, 78, 79</bold> aedeagus <bold>76, 80</bold> antenna <bold>77, 81</bold> male foreleg. Scales = 0.25 mm (<bold>74, 75, 78, 79</bold>); scales = 1 mm (<bold>76, 77, 80, 81</bold>).</p></caption><graphic xmlns:xlink="http://www.w3.org/1999/xlink" xlink:href="zookeys-403-047-g017.jpg" position="float" orientation="portrait" xlink:type="simple"/></fig><fig id="F26" position="float" orientation="portrait"><label>Figures 142–155.</label><caption><p><bold>142</bold> Habitat and host fungi of <italic><tp:taxon-name>Scaphidium comes</tp:taxon-name></italic> (Photo by Mr. Zhong Peng from Hunnan, Xiangtan City, Zhaoshan County at 30.I.2011) <bold>143,144</bold> Host fungi and <italic><tp:taxon-name>Scaphidium comes</tp:taxon-name></italic> (Photo by Mr. Jian-Qing Zhu from Guangxi, Shangsi County, Shiwandashan at 23.IV.2011) <bold>145, 146</bold> Host fungi and <italic><tp:taxon-name>Scaphidium grande</tp:taxon-name></italic> (Photo by Mr. Jia-Yao Hu from Guangxi, Dayaoshan at 22.VII.2011) <bold>147</bold> Habitat and host fungi of <italic><tp:taxon-name>Scaphidium grande</tp:taxon-name></italic> (Photo by Mr. Jian-Qing Zhu from Guangxi, Shangsi County, Shiwandashan at 23.IV.2011) <bold>148</bold> Host fungi and <italic><tp:taxon-name>Scaphidium grande</tp:taxon-name></italic> (Photo by Mr. Liang Tang from Guangxi, Xing’an County, Mao’ershan at 7.VII.2011) <bold>149, 150</bold> Larvae of <italic><tp:taxon-name>Scaphidium grande</tp:taxon-name></italic> (Photo by Mr. Liang Tang from Guangxi, Xing’an County, Mao’ershan at 8.VII.2011) <bold>151</bold> host fungi of <italic><tp:taxon-name>Scaphidium crypticum</tp:taxon-name></italic> (Photo by Mr. Liang Tang from Guangxi, Shangsi County, Shiwandashan at 4.V.2011); <bold>152</bold> host fungi of <italic><tp:taxon-name>Scaphidium crypticum</tp:taxon-name></italic> (Photo by Mr. Zi-Wei Yin from Zhejiang, Qingyuan County, Baishanzu at 8.VII.2009) <bold>153</bold> Larva of <italic><tp:taxon-name>Scaphidium carinense</tp:taxon-name></italic> (Photo by Mr. Liang Tang in lab at 18.VII.2011, larva collected from Guangxi, Xing’an County, Mao’ershan) <bold>154</bold> Larva of <italic><tp:taxon-name>Scaphidium sinense</tp:taxon-name></italic> (Photo by Mr. Liang Tang from Zhejiang, Lin’an City, West Tianmushan at 10.VIII.2010) <bold>155</bold> Host fungi of <italic><tp:taxon-name>Scaphidium delatouchei</tp:taxon-name></italic> (Photo by Mr. Liang Tang from Zhejiang, Lin’an City, West Tianmushan at 4.VIII.2010).</p></caption><graphic xmlns:xlink="http://www.w3.org/1999/xlink" xlink:href="zookeys-403-047-g026.jpg" position="float" orientation="portrait" xlink:type="simple"/></fig></tp:treatment-sec></tp:taxon-treatment>
