# Supplementary material for: The genus Scaphidium Olivier in East China (Coleoptera, Staphylinidae, Scaphidiinae)
Source: Zookeys. 2014 Apr 17;(403):47–96. doi: 10.3897/zookeys.403.7220 (PMC4023239; doi:10.3897/zookeys.403.7220)
Supplement: XML Treatment for Scaphidium varifasciatum [file zookeys.403.7220-treatment7.xml]

<!DOCTYPE tp:taxon-treatment
  PUBLIC "-//TaxonX//DTD Taxonomic Treatment Publishing DTD v0 20100105//EN" "tax-treatment-NSO.dtd">
<tp:taxon-treatment xmlns:tp="http://www.plazi.org/taxpub"><tp:treatment-meta><mixed-citation publication-type="journal"><person-group><name><surname>Tang</surname><given-names>Liang</given-names></name><name><surname>Li</surname><given-names>Li-Zhen</given-names></name><name><surname>He</surname><given-names>Wen-Jia</given-names></name></person-group><article-title>The genus <italic>Scaphidium</italic> Olivier in East China (Coleoptera, Staphylinidae, Scaphidiinae)</article-title><source>Zookeys</source><day>17</day><month>4</month><year>2014</year><volume>2014</volume><issue>403</issue><fpage>47</fpage><lpage>96</lpage><pub-id pub-id-type="doi">10.3897/zookeys.403.7220</pub-id></mixed-citation></tp:treatment-meta><tp:nomenclature><tp:taxon-name>
                        <tp:taxon-name-part taxon-name-part-type="genus">Scaphidium</tp:taxon-name-part>
                        <tp:taxon-name-part taxon-name-part-type="species">varifasciatum</tp:taxon-name-part>
                        <object-id xmlns:xlink="http://www.w3.org/1999/xlink" content-type="zoobank" xlink:type="simple">http://zoobank.org/73435331-5B55-4AFC-A858-DAB6CABA2F1A</object-id>
                        <object-id xmlns:xlink="http://www.w3.org/1999/xlink" xlink:type="simple">http://species-id.net/wiki/Scaphidium_varifasciatum</object-id>
                    </tp:taxon-name><tp:taxon-status xmlns:xlink="http://www.w3.org/1999/xlink" xlink:type="simple">sp. n.</tp:taxon-status><xref ref-type="fig" rid="F4">Figs 17</xref><xref ref-type="fig" rid="F5">–19</xref><xref ref-type="fig" rid="F18">, 82–85</xref></tp:nomenclature><tp:treatment-sec sec-type="Type material"><title>Type material.</title><p><bold>Holotype.</bold> <bold>Zhejiang:</bold> ♂, Lin’an City, West Tianmushan, alt. 1000 m, 18.VIII.2011, L. Tang leg. “Holotype / <italic><tp:taxon-name>Scaphidium varifasciatum</tp:taxon-name></italic> / Tang &amp; Li” [red handwritten label] (SHNU). <bold>Paratypes. Zhejiang:</bold> 2♂♂2♀♀, same data as for the holotype (1 pair in MHNG, remaining in SHNU); 1♂, Anji City, Longwangshan, <named-content xmlns:xlink="http://www.w3.org/1999/xlink" content-type="dwc:verbatimCoordinates" xlink:type="simple"><named-content content-type="dwc:verbatimCoordinates" xlink:type="simple">30°27'N, 119°26'E</named-content></named-content>, alt. 300–500m, 7.VI.2012, Hu &amp; Yin leg. (SHNU); 1♂, Anji City, Tonghanggang, <named-content xmlns:xlink="http://www.w3.org/1999/xlink" content-type="dwc:verbatimCoordinates" xlink:type="simple"><named-content content-type="dwc:verbatimCoordinates" xlink:type="simple">30°24'N, 119°26'E</named-content></named-content>, alt. 1480m, 10.VI.2012, J.-Q. Zhu leg. (SHNU). <bold>Anhui:</bold> 1♂, Yuexi County, Yaoluoping N. R., Ximianzi Vil., <named-content xmlns:xlink="http://www.w3.org/1999/xlink" content-type="dwc:verbatimCoordinates" xlink:type="simple"><named-content content-type="dwc:verbatimCoordinates" xlink:type="simple">30°58'55"N, 116°3'49"E</named-content></named-content>, alt. 1050m, 21.VI.2013, Dai &amp; Peng leg. (SHNU).</p></tp:treatment-sec><tp:treatment-sec sec-type="Description"><title>Description.</title><p>BL: 3.7–4.6 mm.</p><p>Body reddish. Antennal club (<xref ref-type="fig" rid="F18">Fig. 84</xref>) blackish with terminal segment slightly lighter in basal half and distinctly lighter in apical half. Pronotal fasciae variable, with pair of faint dots (<xref ref-type="fig" rid="F5">Fig. 18</xref>) to two pairs of black dots, the apical dots sometimes connected to basal dots by black stripe (<xref ref-type="fig" rid="F4">Fig. 17</xref>). Inner halves of prohypomera blackish. Prosternum, mesoventrite and metaventrite black. Abdominal sternite III widely black on median portion. Trochanters more or less blackish. Femora varied from reddish-brown to blackish and tibia varied from reddish to dark brown.</p><p>Frons finely and sparsely punctate, punctures on vertex coarser than those on remaining surface.</p><p>Pronotum slightly raised above elytra. Antebasal puncture row impressed, interrupted at middle, with punctures coarse and regular; discal punctation similar to that of vertex, puncture intervals as broad as 1.5 to 3 puncture diameter.</p><p>Elytra with disc slightly impressed apically, basal and sutural stria rows impressed; discal punctation similar to that of pronotum except that on apical impression which is very coarse and dense; each elytron with 3 long discal puncture rows consisting of very coarse punctures, 1<sup>st</sup> row short and more or less indistinct, 2<sup>nd</sup> and 3<sup>rd</sup> rows long and distinct, rarely the presence of an additional row between 1st row and sutural stria rows may be recognized; basal stria row with punctures slightly coarser than those forming pronotal antebasal row, sutural stria puncture row relatively fine.</p><p>Prohypomera slightly uneven, with few indistinct punctures on posterior portion.</p><!--PageBreak--><p>Mesepisterna smooth.</p><p>Abdominal tergites with relatively fine and sparse punctures. Sternite III with distinct micropunctures on median portions, remaining sternites on basal half with dense microsculpture consisting of micropunctures.</p><p>Legs relatively long, mesotibiae and metatibiae moderately curved.</p><!--PageBreak--><p>Male. Metaventrite (<xref ref-type="fig" rid="F5">Fig. 19</xref>) impressed at middle, with long and suberect pubescence. Protibiae (<xref ref-type="fig" rid="F18">Fig. 85</xref>) almost straight with small tubercles along ventral sides. Median lobe of aedeagus (<xref ref-type="fig" rid="F18">Fig. 82</xref>) with sclerotized internal sac (<xref ref-type="fig" rid="F18">Fig. 83</xref>) consisting of two apical sclerotized rods, x-shaped median sclerite and two basal sclerotized rods.</p></tp:treatment-sec><tp:treatment-sec sec-type="Distribution"><title>Distribution.</title><p>China (Zhejiang, Anhui).</p></tp:treatment-sec><tp:treatment-sec sec-type="Remarks"><title>Remarks.</title><p>The species is distinctive for its unique coloration.</p><fig id="F5" position="float" orientation="portrait"><label>Figures 18–21.</label><caption><p>Habitus of <italic><tp:taxon-name>Scaphidium</tp:taxon-name></italic>. <bold>18, 19</bold> <italic><tp:taxon-name>Scaphidium varifasciatum</tp:taxon-name></italic> <bold>20, 21</bold> <italic><tp:taxon-name>Scaphidium sauteri</tp:taxon-name></italic>. Scales = 1 mm.</p></caption><graphic xmlns:xlink="http://www.w3.org/1999/xlink" xlink:href="zookeys-403-047-g005.jpg" position="float" orientation="portrait" xlink:type="simple"/></fig></tp:treatment-sec><tp:treatment-sec sec-type="Etymology"><title>Etymology.</title><p>The Latin adjective “varifasciatum” refers to the variable fasciae of the pronotum.</p></tp:treatment-sec><tp:treatment-sec><!--Section generated to contain objects referenced in tp:taxon-treatment.--><fig id="F4" position="float" orientation="portrait"><label>Figures 13–17.</label><caption><p><italic><tp:taxon-name>Scaphidium</tp:taxon-name></italic> spp. <bold>13, 14</bold> habitus of <italic><tp:taxon-name>Scaphidium crypticum</tp:taxon-name></italic> (Zhejiang) <bold>15</bold> habitus of <italic><tp:taxon-name>Scaphidium crypticum</tp:taxon-name></italic> (Guangxi) <bold>16</bold> head of <italic><tp:taxon-name>Scaphidium crypticum</tp:taxon-name></italic> <bold>17</bold> pronotum of <italic><tp:taxon-name>Scaphidium varifasciatum</tp:taxon-name></italic>. Scales = 1 mm.</p></caption><graphic xmlns:xlink="http://www.w3.org/1999/xlink" xlink:href="zookeys-403-047-g004.jpg" position="float" orientation="portrait" xlink:type="simple"/></fig><fig id="F18" position="float" orientation="portrait"><label>Figures 82–89.</label><caption><p>Characters of <italic><tp:taxon-name>Scaphidium</tp:taxon-name></italic>. <bold>82–85</bold> <italic><tp:taxon-name>Scaphidium varifasciatum</tp:taxon-name></italic> <bold>86–89</bold> <italic><tp:taxon-name>Scaphidium sauteri</tp:taxon-name></italic> <bold>82, 83, 86, 87</bold> aedeagus <bold>84, 88</bold> antenna <bold>85, 89</bold> male foreleg. Scales = 0.25 mm (<bold>82, 83, 86, 87</bold>); scales = 1 mm (<bold>84, 85, 88, 89</bold>).</p></caption><graphic xmlns:xlink="http://www.w3.org/1999/xlink" xlink:href="zookeys-403-047-g018.jpg" position="float" orientation="portrait" xlink:type="simple"/></fig></tp:treatment-sec></tp:taxon-treatment>
