# Supplementary material for: The genus Scaphidium Olivier in East China (Coleoptera, Staphylinidae, Scaphidiinae)
Source: Zookeys. 2014 Apr 17;(403):47–96. doi: 10.3897/zookeys.403.7220 (PMC4023239; doi:10.3897/zookeys.403.7220)
Supplement: XML Treatment for Scaphidium sauteri [file zookeys.403.7220-treatment8.xml]

<!DOCTYPE tp:taxon-treatment
  PUBLIC "-//TaxonX//DTD Taxonomic Treatment Publishing DTD v0 20100105//EN" "tax-treatment-NSO.dtd">
<tp:taxon-treatment xmlns:tp="http://www.plazi.org/taxpub"><tp:treatment-meta><mixed-citation publication-type="journal"><person-group><name><surname>Tang</surname><given-names>Liang</given-names></name><name><surname>Li</surname><given-names>Li-Zhen</given-names></name><name><surname>He</surname><given-names>Wen-Jia</given-names></name></person-group><article-title>The genus <italic>Scaphidium</italic> Olivier in East China (Coleoptera, Staphylinidae, Scaphidiinae)</article-title><source>Zookeys</source><day>17</day><month>4</month><year>2014</year><volume>2014</volume><issue>403</issue><fpage>47</fpage><lpage>96</lpage><pub-id pub-id-type="doi">10.3897/zookeys.403.7220</pub-id></mixed-citation></tp:treatment-meta><tp:nomenclature><tp:taxon-name>
                        <tp:taxon-name-part taxon-name-part-type="genus">Scaphidium</tp:taxon-name-part>
                        <tp:taxon-name-part taxon-name-part-type="species">sauteri</tp:taxon-name-part>
                        <object-id xmlns:xlink="http://www.w3.org/1999/xlink" xlink:type="simple">http://species-id.net/wiki/Scaphidium_sauteri</object-id>
                    </tp:taxon-name><tp:taxon-authority>Miwa &amp; Mitono, 1943</tp:taxon-authority><xref ref-type="fig" rid="F5">Figs 20</xref><xref ref-type="fig" rid="F5">, 21</xref><xref ref-type="fig" rid="F18">, 86–89</xref><tp:nomenclature-citation-list><tp:nomenclature-citation><tp:taxon-name>Scaphidium sauteri</tp:taxon-name><comment> Miwa &amp; Mitono, 1943: 529.</comment></tp:nomenclature-citation></tp:nomenclature-citation-list></tp:nomenclature><tp:treatment-sec sec-type="Material examined"><title>Material examined.</title><p><bold>Fujian:</bold> 1♂1♀, Wuyishan City, Guadun Vil., <named-content xmlns:xlink="http://www.w3.org/1999/xlink" content-type="dwc:verbatimCoordinates" xlink:type="simple"><named-content content-type="dwc:verbatimCoordinates" xlink:type="simple">27°43'59"N, 117°39'3"E</named-content></named-content>, alt. 1000–1100m, 27.V.2012, X.-B. Song leg. (SHNU); 1♂: ibidem, <named-content xmlns:xlink="http://www.w3.org/1999/xlink" content-type="dwc:verbatimCoordinates" xlink:type="simple"><named-content content-type="dwc:verbatimCoordinates" xlink:type="simple">27°44'25"N, 117°38'9"E</named-content></named-content>, alt. 1200–1300m, 26.V.2012, X.-B. Song leg. (SHNU). <bold>Anhui:</bold> 1♀, Yuexi County, Yaoluoping N. R., Ximianzi Vil., <named-content xmlns:xlink="http://www.w3.org/1999/xlink" content-type="dwc:verbatimCoordinates" xlink:type="simple"><named-content content-type="dwc:verbatimCoordinates" xlink:type="simple">30°58'55"N, 116°3'49"E</named-content></named-content>, alt. 1050m, 21.VI.2013, Dai &amp; Peng leg. (SHNU). <bold>Zhejiang:</bold> 1♂, Kaihua County, Gutianshan, <named-content xmlns:xlink="http://www.w3.org/1999/xlink" content-type="dwc:verbatimCoordinates" xlink:type="simple"><named-content content-type="dwc:verbatimCoordinates" xlink:type="simple">29°14'N, 118°6'E</named-content></named-content>, alt. 320m, 20.V.2013, J.-Y. Hu leg. (SHNU); ibidem, <named-content xmlns:xlink="http://www.w3.org/1999/xlink" content-type="dwc:verbatimCoordinates" xlink:type="simple"><named-content content-type="dwc:verbatimCoordinates" xlink:type="simple">29°14'N, 118°8'E</named-content></named-content>, alt. 400–500m, 19.VI.2013, Lv &amp; Xie leg. (SHNU). <bold>Jiangxi:</bold> 1♂3♀♀, Jinggangshan City, Ciping, alt. 850m, 18.X.2010, Peng, Zhai &amp; Zhu leg. (SHNU). <bold>Guangdong:</bold> 1♀, Shaoguan City, Ruokeng, 30.VIII.2008, B.-P. Huang leg. (SHNU). <bold>Guangxi:</bold> 1♀, Lingui County, Huaping N. R., 28.X.2009, Y. Liu leg. (SHNU); 1♀, Lingui County, Huaping N. R., Anjiangping, alt. 1200m, 13.VII.2011, Z. Peng leg. (SHNU)</p></tp:treatment-sec><tp:treatment-sec sec-type="Distribution"><title>Distribution.</title><p>China (Zhejiang, Anhui, Fujian, Jiangxi, Guangdong, Guangxi, Taiwan).</p></tp:treatment-sec><tp:treatment-sec sec-type="Remarks"><title>Remarks.</title><p>The type depository of the species is TARI and the photo of the type specimen was sent to us by Dr. Chi-Feng Lee. Each pronotal fascia of the type extends to lateral side basally along the antebasal puncture row, which is absent in specimens from mainland China; this is temporarily considered as intra-specific variability. In the habitus photo, there is a black spot on the vertex similar to that in <xref ref-type="fig" rid="F4">Fig. 16</xref>, which is covered by the pronotum.</p></tp:treatment-sec><tp:treatment-sec><!--Section generated to contain objects referenced in tp:taxon-treatment.--><fig id="F5" position="float" orientation="portrait"><label>Figures 18–21.</label><caption><p>Habitus of <italic><tp:taxon-name>Scaphidium</tp:taxon-name></italic>. <bold>18, 19</bold> <italic><tp:taxon-name>Scaphidium varifasciatum</tp:taxon-name></italic> <bold>20, 21</bold> <italic><tp:taxon-name>Scaphidium sauteri</tp:taxon-name></italic>. Scales = 1 mm.</p></caption><graphic xmlns:xlink="http://www.w3.org/1999/xlink" xlink:href="zookeys-403-047-g005.jpg" position="float" orientation="portrait" xlink:type="simple"/></fig><fig id="F18" position="float" orientation="portrait"><label>Figures 82–89.</label><caption><p>Characters of <italic><tp:taxon-name>Scaphidium</tp:taxon-name></italic>. <bold>82–85</bold> <italic><tp:taxon-name>Scaphidium varifasciatum</tp:taxon-name></italic> <bold>86–89</bold> <italic><tp:taxon-name>Scaphidium sauteri</tp:taxon-name></italic> <bold>82, 83, 86, 87</bold> aedeagus <bold>84, 88</bold> antenna <bold>85, 89</bold> male foreleg. Scales = 0.25 mm (<bold>82, 83, 86, 87</bold>); scales = 1 mm (<bold>84, 85, 88, 89</bold>).</p></caption><graphic xmlns:xlink="http://www.w3.org/1999/xlink" xlink:href="zookeys-403-047-g018.jpg" position="float" orientation="portrait" xlink:type="simple"/></fig><fig id="F4" position="float" orientation="portrait"><label>Figures 13–17.</label><caption><p><italic><tp:taxon-name>Scaphidium</tp:taxon-name></italic> spp. <bold>13, 14</bold> habitus of <italic><tp:taxon-name>Scaphidium crypticum</tp:taxon-name></italic> (Zhejiang) <bold>15</bold> habitus of <italic><tp:taxon-name>Scaphidium crypticum</tp:taxon-name></italic> (Guangxi) <bold>16</bold> head of <italic><tp:taxon-name>Scaphidium crypticum</tp:taxon-name></italic> <bold>17</bold> pronotum of <italic><tp:taxon-name>Scaphidium varifasciatum</tp:taxon-name></italic>. Scales = 1 mm.</p></caption><graphic xmlns:xlink="http://www.w3.org/1999/xlink" xlink:href="zookeys-403-047-g004.jpg" position="float" orientation="portrait" xlink:type="simple"/></fig></tp:treatment-sec></tp:taxon-treatment>
