# Supplementary material for: The genus Scaphidium Olivier in East China (Coleoptera, Staphylinidae, Scaphidiinae)
Source: Zookeys. 2014 Apr 17;(403):47–96. doi: 10.3897/zookeys.403.7220 (PMC4023239; doi:10.3897/zookeys.403.7220)
Supplement: XML Treatment for Scaphidium formosanum [file zookeys.403.7220-treatment9.xml]

<!DOCTYPE tp:taxon-treatment
  PUBLIC "-//TaxonX//DTD Taxonomic Treatment Publishing DTD v0 20100105//EN" "tax-treatment-NSO.dtd">
<tp:taxon-treatment xmlns:tp="http://www.plazi.org/taxpub"><tp:treatment-meta><mixed-citation publication-type="journal"><person-group><name><surname>Tang</surname><given-names>Liang</given-names></name><name><surname>Li</surname><given-names>Li-Zhen</given-names></name><name><surname>He</surname><given-names>Wen-Jia</given-names></name></person-group><article-title>The genus <italic>Scaphidium</italic> Olivier in East China (Coleoptera, Staphylinidae, Scaphidiinae)</article-title><source>Zookeys</source><day>17</day><month>4</month><year>2014</year><volume>2014</volume><issue>403</issue><fpage>47</fpage><lpage>96</lpage><pub-id pub-id-type="doi">10.3897/zookeys.403.7220</pub-id></mixed-citation></tp:treatment-meta><tp:nomenclature><tp:taxon-name>
                        <tp:taxon-name-part taxon-name-part-type="genus">Scaphidium</tp:taxon-name-part>
                        <tp:taxon-name-part taxon-name-part-type="species">formosanum</tp:taxon-name-part>
                        <object-id xmlns:xlink="http://www.w3.org/1999/xlink" xlink:type="simple">http://species-id.net/wiki/Scaphidium_formosanum</object-id>
                    </tp:taxon-name><tp:taxon-authority>Pic, 1915</tp:taxon-authority><xref ref-type="fig" rid="F6">Figs 22–25</xref><xref ref-type="fig" rid="F19">, 90–93</xref><tp:nomenclature-citation-list><tp:nomenclature-citation><tp:taxon-name>Scaphidium formosanum</tp:taxon-name><comment> Pic, 1915a: 36; <xref ref-type="bibr" rid="B13">Löbl 1999</xref>: 708.</comment></tp:nomenclature-citation><!--PageBreak--></tp:nomenclature-citation-list></tp:nomenclature><tp:treatment-sec sec-type="Material examined"><title>Material examined.</title><p><bold>Jiangxi:</bold> 1♀, Kiangsi, 1929, J Sedlacek Collection (MHNG). <bold>Fujian:</bold> 1♀, Wuyishan City, Guadun Vil., <named-content xmlns:xlink="http://www.w3.org/1999/xlink" content-type="dwc:verbatimCoordinates" xlink:type="simple"><named-content content-type="dwc:verbatimCoordinates" xlink:type="simple">27°43'1"N, 117°39'26"E</named-content></named-content>, alt. 1000–1100m, 31.V.2012, X.-B. Song leg. (SHNU). <bold>Guangdong:</bold> 1♀, Ruyuan County, Nanling N. R., alt. 1050m, 15.VII.2012, L. Ning leg. (SHNU). <bold>Yunnan:</bold> 1♀, Baoshan City, Baihualing, <named-content xmlns:xlink="http://www.w3.org/1999/xlink" content-type="dwc:verbatimCoordinates" xlink:type="simple"><named-content content-type="dwc:verbatimCoordinates" xlink:type="simple">25°16'46"N, 98°47'20"E</named-content></named-content>, alt. 1350–1450m, 22.IV.2013, Peng &amp; Dai leg. (SHNU). <bold>Guangxi:</bold> 1♂, Shangsi County, Shiwandashan N. R., alt. 300–700m, 24.IV.2011, Zhai, Peng &amp; Zhu leg. (SHNU); 3♂♂2♀♀, Jinxiu County, Shengtangshan, alt. 700m, 28.VII.2011, Z. Peng leg. (SHNU); 1♂, Damingshan, <named-content xmlns:xlink="http://www.w3.org/1999/xlink" content-type="dwc:verbatimCoordinates" xlink:type="simple"><named-content content-type="dwc:verbatimCoordinates" xlink:type="simple">23°23'N, 108°29'E</named-content></named-content>, alt. 1200–1300m, 30.VII.2012, Hu &amp; Song leg. (SHNU). <bold>Taiwan:</bold> 1♂, Fuliosha, 09.VIII. (NMPC). <bold>Hainan:</bold> 1♂1♀, Changjiang County, Bawangling, alt. 1000m, 10.IV.2010, B.-P. Huang leg. (SHNU); 6♂♂1♀, Ledong County, Jianfengling N. R., alt. 1000m, 18.V.2011, W.-X. Bi leg. (SHNU); 1♂1♀, Wuzhishan City, Shuiman, Wuzhishan, alt. 700m, 18.IV.2012, Peng &amp; Dai leg. (SHNU); 9♂♂1♀, Ledong County, Jianfengling N. R., Mingfenggou, <named-content xmlns:xlink="http://www.w3.org/1999/xlink" content-type="dwc:verbatimCoordinates" xlink:type="simple"><named-content content-type="dwc:verbatimCoordinates" xlink:type="simple">18°44'N, 108°50'E</named-content></named-content>, alt. 950m, 29.IV.2012, Peng &amp; Dai leg. (SHNU)</p></tp:treatment-sec><tp:treatment-sec sec-type="Distribution"><title>Distribution.</title><p>China (Jiangxi, Fujian, Guangdong, Yunnan, Guangxi, Hainan, Taiwan).</p></tp:treatment-sec><tp:treatment-sec sec-type="Remarks"><title>Remarks.</title><p>These are new province records to Fujian, Guangdong, Yunnan, Guangxi, Hainan. Specimens from Hainan (<xref ref-type="fig" rid="F6">Figs 24</xref>, <xref ref-type="fig" rid="F6">25</xref>) have smaller black marks, especially on the ventral side and legs, the second inner black spot is absent in approximately half of the specimens. However, no differences are found in sexual characters, suggesting that the Hainan population may represent a new subspecies. The species is very similar to <italic><tp:taxon-name>Scaphidium baconi</tp:taxon-name></italic> Pic, 1915 (see <xref ref-type="bibr" rid="B18">Pic 1915b</xref>) distributed in Nepal, India, Thailand, and Vietnam. Reliable distinguishing characters between them are unknown, and the validity of <italic><tp:taxon-name>Scaphidium baconi</tp:taxon-name></italic> is suspicious. The species is also similar to <italic><tp:taxon-name>Scaphidium carinense</tp:taxon-name></italic> Achard; for differences see remarks below.</p><fig id="F6" position="float" orientation="portrait"><label>Figures 22–25.</label><caption><p>Habitus of <italic><tp:taxon-name>Scaphidium formosanum</tp:taxon-name></italic>. <bold>22, 23</bold> (Guagnxi) <bold>24, 25</bold> (Hainan). Scales = 1 mm.</p></caption><graphic xmlns:xlink="http://www.w3.org/1999/xlink" xlink:href="zookeys-403-047-g006.jpg" position="float" orientation="portrait" xlink:type="simple"/></fig></tp:treatment-sec><tp:treatment-sec><!--Section generated to contain objects referenced in tp:taxon-treatment.--><fig id="F19" position="float" orientation="portrait"><label>Figures 90–97.</label><caption><p>Characters of <italic><tp:taxon-name>Scaphidium</tp:taxon-name></italic>. <bold>90–93</bold> <italic><tp:taxon-name>Scaphidium formosanum</tp:taxon-name></italic> <bold>94–97</bold> <italic><tp:taxon-name>Scaphidium carinese</tp:taxon-name></italic> <bold>90, 91, 94, 95</bold> aedeagus <bold>92, 96</bold> antenna <bold>93, 97</bold> male foreleg. Scales = 0.25 mm (<bold>90, 91, 94, 95</bold>); scales = 1 mm (<bold>92, 93, 96, 97</bold>).</p></caption><graphic xmlns:xlink="http://www.w3.org/1999/xlink" xlink:href="zookeys-403-047-g019.jpg" position="float" orientation="portrait" xlink:type="simple"/></fig></tp:treatment-sec><ref-list><ref id="B13"><mixed-citation xmlns:xlink="http://www.w3.org/1999/xlink" xlink:type="simple"><person-group><name name-style="western"><surname>Löbl</surname><given-names>I</given-names></name></person-group> (<year>1999</year>) <article-title>A review of the Scaphidiinae (Coleoptera: Staphylinidae) of the People’s Republic of the China, I.</article-title><source>Revue Suisse de Zoologie</source><volume>106</volume>(<issue>3</issue>): <fpage>691</fpage>-<lpage>744</lpage>.</mixed-citation></ref><ref id="B18"><mixed-citation xmlns:xlink="http://www.w3.org/1999/xlink" xlink:type="simple"><person-group><name name-style="western"><surname>Pic</surname><given-names>M</given-names></name></person-group> (<year>1915b</year>) <article-title>Diagnoses de nouveaux genres de Scaphidiides.</article-title><source>L’Echange, Revue Linnéenne</source><volume>31</volume>: <fpage>43</fpage>-<lpage>44</lpage>.</mixed-citation></ref></ref-list></tp:taxon-treatment>
