# Supplementary material for: The genus Scaphidium Olivier in East China (Coleoptera, Staphylinidae, Scaphidiinae)
Source: Zookeys. 2014 Apr 17;(403):47–96. doi: 10.3897/zookeys.403.7220 (PMC4023239; doi:10.3897/zookeys.403.7220)
Supplement: XML Treatment for Scaphidium carinense [file zookeys.403.7220-treatment10.xml]

<!DOCTYPE tp:taxon-treatment
  PUBLIC "-//TaxonX//DTD Taxonomic Treatment Publishing DTD v0 20100105//EN" "tax-treatment-NSO.dtd">
<tp:taxon-treatment xmlns:tp="http://www.plazi.org/taxpub"><tp:treatment-meta><mixed-citation publication-type="journal"><person-group><name><surname>Tang</surname><given-names>Liang</given-names></name><name><surname>Li</surname><given-names>Li-Zhen</given-names></name><name><surname>He</surname><given-names>Wen-Jia</given-names></name></person-group><article-title>The genus <italic>Scaphidium</italic> Olivier in East China (Coleoptera, Staphylinidae, Scaphidiinae)</article-title><source>Zookeys</source><day>17</day><month>4</month><year>2014</year><volume>2014</volume><issue>403</issue><fpage>47</fpage><lpage>96</lpage><pub-id pub-id-type="doi">10.3897/zookeys.403.7220</pub-id></mixed-citation></tp:treatment-meta><tp:nomenclature><tp:taxon-name>
                        <tp:taxon-name-part taxon-name-part-type="genus">Scaphidium</tp:taxon-name-part>
                        <tp:taxon-name-part taxon-name-part-type="species">carinense</tp:taxon-name-part>
                        <object-id xmlns:xlink="http://www.w3.org/1999/xlink" xlink:type="simple">http://species-id.net/wiki/Scaphidium_carinense</object-id>
                    </tp:taxon-name><tp:taxon-authority>Achard, 1920: 239</tp:taxon-authority><xref ref-type="fig" rid="F7">Figs 26</xref><xref ref-type="fig" rid="F7">, 27</xref><xref ref-type="fig" rid="F19">, 94–97</xref><xref ref-type="fig" rid="F26">, 153</xref><tp:nomenclature-citation-list><tp:nomenclature-citation><tp:taxon-name>Scaphidium carinense</tp:taxon-name><comment> Achard, 1920a: 239; Tang and Li 2013: 174.</comment></tp:nomenclature-citation></tp:nomenclature-citation-list></tp:nomenclature><tp:treatment-sec sec-type="Material examined"><title>Material examined.</title><p><bold>Lectotype.</bold> <bold>Myanmar:</bold> ♀, Carin Cheba. (NMPC).</p></tp:treatment-sec><tp:treatment-sec sec-type="Other material"><title>Other material.</title><p><bold>Hubei:</bold> 2♂♂5♀♀, Wufeng County, Houhe N. R., <named-content xmlns:xlink="http://www.w3.org/1999/xlink" content-type="dwc:verbatimCoordinates" xlink:type="simple"><named-content content-type="dwc:verbatimCoordinates" xlink:type="simple">30°5'7"N, 110°33'11"E</named-content></named-content>, alt. 1200m, 9.VII.2013, Dai, Peng &amp; Xie leg. (SHNU). <bold>Fujian:</bold> 12♂♂8♀♀, Guadun, Wuyishan, <named-content xmlns:xlink="http://www.w3.org/1999/xlink" content-type="dwc:verbatimCoordinates" xlink:type="simple"><named-content content-type="dwc:verbatimCoordinates" xlink:type="simple">27°44'N, 117°38'E</named-content></named-content>, alt. 1000–1400m, 26–29.V.2012, Peng, Dai &amp; Song leg. (SHNU). <bold>Sichuan:</bold> Shimian County, Liziping, Zima Vil., <named-content xmlns:xlink="http://www.w3.org/1999/xlink" content-type="dwc:verbatimCoordinates" xlink:type="simple"><named-content content-type="dwc:verbatimCoordinates" xlink:type="simple">28°59'N, 102°16'E</named-content></named-content>, alt. 1800m, 16.VII.2012, Peng, Dai &amp; Yin leg. (SHNU). <bold>Guangxi:</bold> 56♂♂17♀♀, Lingui County, Huaping N. R., Anjiangping, alt. 1200–1300m, 13–18.VII.2011, Z. Peng leg. (SHNU); 16♂♂5♀♀, Jinxiu County, l6km away, alt. 900m, 29–31.VII.2011, Z. Peng leg. (SHNU); 10♂♂6♀♀, Shangsi County, Shiwandashan, alt. 300–700m, 24.25.<!--PageBreak--><!--PageBreak-->IV.2011, Zhai, Peng &amp; Zhu leg. (SHNU). <bold>Yunnan:</bold> 10♂♂3♀♀, Menla, Wangtianshu, alt. 600m, 6.VI.2009, Wen-Xuan Bi leg. (SHNU). <bold>Hainan:</bold> 2♂♂5♀♀, Lingshui County, Diaoluoshan, <named-content xmlns:xlink="http://www.w3.org/1999/xlink" content-type="dwc:verbatimCoordinates" xlink:type="simple"><named-content content-type="dwc:verbatimCoordinates" xlink:type="simple">18°43'N, 109°51'E</named-content></named-content>, alt. 1000m, 24.IV.2012, Peng &amp; Dai leg. (SHNU); 13♂♂12♀♀, Wuzhishan City, Wuzhishan, <named-content xmlns:xlink="http://www.w3.org/1999/xlink" content-type="dwc:verbatimCoordinates" xlink:type="simple"><named-content content-type="dwc:verbatimCoordinates" xlink:type="simple">18°44'N, 108°50'E</named-content></named-content>, alt. 950m, 29.IV.2012, Peng &amp; Dai leg. (SHNU).</p><!--PageBreak--></tp:treatment-sec><tp:treatment-sec sec-type="Distribution"><title>Distribution.</title><p>China (Hubei, Fujian, Sichuan, Guangxi, Yunnan, Hainan), Myanmar.</p></tp:treatment-sec><tp:treatment-sec sec-type="Remarks"><title>Remarks.</title><p>This is a new province record to Hubei. The species is similar to <italic><tp:taxon-name>Scaphidium formosanum</tp:taxon-name></italic> Pic and can be distinguished from the latter by its elytra bearing two additional inner puncture rows between the long outer puncture rows and the sutural puncture row.</p><fig id="F7" position="float" orientation="portrait"><label>Figures 26–29.</label><caption><p>Habitus of <italic><tp:taxon-name>Scaphidium</tp:taxon-name></italic>. <bold>26–28</bold> <italic><tp:taxon-name>Scaphidium carinense</tp:taxon-name></italic> <bold>29</bold> <italic><tp:taxon-name>Scaphidium sinense</tp:taxon-name></italic> (Zhejiang). Scales = 1 mm.</p></caption><graphic xmlns:xlink="http://www.w3.org/1999/xlink" xlink:href="zookeys-403-047-g007.jpg" position="float" orientation="portrait" xlink:type="simple"/></fig></tp:treatment-sec><tp:treatment-sec><!--Section generated to contain objects referenced in tp:taxon-treatment.--><fig id="F19" position="float" orientation="portrait"><label>Figures 90–97.</label><caption><p>Characters of <italic><tp:taxon-name>Scaphidium</tp:taxon-name></italic>. <bold>90–93</bold> <italic><tp:taxon-name>Scaphidium formosanum</tp:taxon-name></italic> <bold>94–97</bold> <italic><tp:taxon-name>Scaphidium carinese</tp:taxon-name></italic> <bold>90, 91, 94, 95</bold> aedeagus <bold>92, 96</bold> antenna <bold>93, 97</bold> male foreleg. Scales = 0.25 mm (<bold>90, 91, 94, 95</bold>); scales = 1 mm (<bold>92, 93, 96, 97</bold>).</p></caption><graphic xmlns:xlink="http://www.w3.org/1999/xlink" xlink:href="zookeys-403-047-g019.jpg" position="float" orientation="portrait" xlink:type="simple"/></fig><fig id="F26" position="float" orientation="portrait"><label>Figures 142–155.</label><caption><p><bold>142</bold> Habitat and host fungi of <italic><tp:taxon-name>Scaphidium comes</tp:taxon-name></italic> (Photo by Mr. Zhong Peng from Hunnan, Xiangtan City, Zhaoshan County at 30.I.2011) <bold>143,144</bold> Host fungi and <italic><tp:taxon-name>Scaphidium comes</tp:taxon-name></italic> (Photo by Mr. Jian-Qing Zhu from Guangxi, Shangsi County, Shiwandashan at 23.IV.2011) <bold>145, 146</bold> Host fungi and <italic><tp:taxon-name>Scaphidium grande</tp:taxon-name></italic> (Photo by Mr. Jia-Yao Hu from Guangxi, Dayaoshan at 22.VII.2011) <bold>147</bold> Habitat and host fungi of <italic><tp:taxon-name>Scaphidium grande</tp:taxon-name></italic> (Photo by Mr. Jian-Qing Zhu from Guangxi, Shangsi County, Shiwandashan at 23.IV.2011) <bold>148</bold> Host fungi and <italic><tp:taxon-name>Scaphidium grande</tp:taxon-name></italic> (Photo by Mr. Liang Tang from Guangxi, Xing’an County, Mao’ershan at 7.VII.2011) <bold>149, 150</bold> Larvae of <italic><tp:taxon-name>Scaphidium grande</tp:taxon-name></italic> (Photo by Mr. Liang Tang from Guangxi, Xing’an County, Mao’ershan at 8.VII.2011) <bold>151</bold> host fungi of <italic><tp:taxon-name>Scaphidium crypticum</tp:taxon-name></italic> (Photo by Mr. Liang Tang from Guangxi, Shangsi County, Shiwandashan at 4.V.2011); <bold>152</bold> host fungi of <italic><tp:taxon-name>Scaphidium crypticum</tp:taxon-name></italic> (Photo by Mr. Zi-Wei Yin from Zhejiang, Qingyuan County, Baishanzu at 8.VII.2009) <bold>153</bold> Larva of <italic><tp:taxon-name>Scaphidium carinense</tp:taxon-name></italic> (Photo by Mr. Liang Tang in lab at 18.VII.2011, larva collected from Guangxi, Xing’an County, Mao’ershan) <bold>154</bold> Larva of <italic><tp:taxon-name>Scaphidium sinense</tp:taxon-name></italic> (Photo by Mr. Liang Tang from Zhejiang, Lin’an City, West Tianmushan at 10.VIII.2010) <bold>155</bold> Host fungi of <italic><tp:taxon-name>Scaphidium delatouchei</tp:taxon-name></italic> (Photo by Mr. Liang Tang from Zhejiang, Lin’an City, West Tianmushan at 4.VIII.2010).</p></caption><graphic xmlns:xlink="http://www.w3.org/1999/xlink" xlink:href="zookeys-403-047-g026.jpg" position="float" orientation="portrait" xlink:type="simple"/></fig></tp:treatment-sec></tp:taxon-treatment>
