# Supplementary material for: The genus Scaphidium Olivier in East China (Coleoptera, Staphylinidae, Scaphidiinae)
Source: Zookeys. 2014 Apr 17;(403):47–96. doi: 10.3897/zookeys.403.7220 (PMC4023239; doi:10.3897/zookeys.403.7220)
Supplement: XML Treatment for Scaphidium sinense [file zookeys.403.7220-treatment11.xml]

<!DOCTYPE tp:taxon-treatment
  PUBLIC "-//TaxonX//DTD Taxonomic Treatment Publishing DTD v0 20100105//EN" "tax-treatment-NSO.dtd">
<tp:taxon-treatment xmlns:tp="http://www.plazi.org/taxpub"><tp:treatment-meta><mixed-citation publication-type="journal"><person-group><name><surname>Tang</surname><given-names>Liang</given-names></name><name><surname>Li</surname><given-names>Li-Zhen</given-names></name><name><surname>He</surname><given-names>Wen-Jia</given-names></name></person-group><article-title>The genus <italic>Scaphidium</italic> Olivier in East China (Coleoptera, Staphylinidae, Scaphidiinae)</article-title><source>Zookeys</source><day>17</day><month>4</month><year>2014</year><volume>2014</volume><issue>403</issue><fpage>47</fpage><lpage>96</lpage><pub-id pub-id-type="doi">10.3897/zookeys.403.7220</pub-id></mixed-citation></tp:treatment-meta><tp:nomenclature><tp:taxon-name>
                        <tp:taxon-name-part taxon-name-part-type="genus">Scaphidium</tp:taxon-name-part>
                        <tp:taxon-name-part taxon-name-part-type="species">sinense</tp:taxon-name-part>
                        <object-id xmlns:xlink="http://www.w3.org/1999/xlink" xlink:type="simple">http://species-id.net/wiki/Scaphidium_sinense</object-id>
                    </tp:taxon-name><tp:taxon-authority>Pic, 1954</tp:taxon-authority><xref ref-type="fig" rid="F7">Figs 28</xref><xref ref-type="fig" rid="F8">–33</xref><xref ref-type="fig" rid="F20">, 98–101</xref><xref ref-type="fig" rid="F26">, 154</xref><tp:nomenclature-citation-list><tp:nomenclature-citation><tp:taxon-name>Scaphidium sinense</tp:taxon-name><comment> Pic, 1954: 57; Löbl 1992: 583; <xref ref-type="bibr" rid="B13">Löbl 1999</xref>: 711; <xref ref-type="bibr" rid="B10">He et al. 2008b</xref>: 59.</comment></tp:nomenclature-citation></tp:nomenclature-citation-list></tp:nomenclature><tp:treatment-sec sec-type="Material examined"><title>Material examined.</title><p><bold>Zhejiang:</bold> 1♂, Lin’an City, Tianmushan, alt. 1100m, 2.V.2005, W.-X. Bi leg. (SHNU); 1♂, ibidem, alt. 1200m, 6.V.2007, W.-X. Bi leg. (SHNU); 1♂, ibidem, 15.VIII.2007, Y.-X. Wu leg. (SHNU); 4♂♂4♀♀, ibidem, alt. 1000m, 7–15.VIII.2010, L. Tang leg. (SHNU); 1♂, ibidem, alt. 250m, 15.VIII.2010, L. Tang leg. (SHNU); 1♂7♀♀, ibidem, alt. 1000–1200m, 18–21.VIII.2011, L. Tang leg. (SHNU); 1♂, ibidem, <named-content xmlns:xlink="http://www.w3.org/1999/xlink" content-type="dwc:verbatimCoordinates" xlink:type="simple"><named-content content-type="dwc:verbatimCoordinates" xlink:type="simple">30°19'10"N, 119°26'51"E</named-content></named-content>, alt. 410m, 21.X.2013, Tang leg. (SHNU); 1♂, Lin’an City, Pingxi, <named-content xmlns:xlink="http://www.w3.org/1999/xlink" content-type="dwc:verbatimCoordinates" xlink:type="simple"><named-content content-type="dwc:verbatimCoordinates" xlink:type="simple">30°23'N, 119°28'E</named-content></named-content>, alt. 1000–1100m, 9.VI.2012, J.-Q. Zhu leg. (SHNU); 1♂, Qingyuan County, Baishanzu, alt. 900–1400m, Hu, Tang &amp; Zhu leg. (SHNU); 1♂, Kaihua County, Gutianshan, <named-content xmlns:xlink="http://www.w3.org/1999/xlink" content-type="dwc:verbatimCoordinates" xlink:type="simple"><named-content content-type="dwc:verbatimCoordinates" xlink:type="simple">29°15'N, 118°8'E</named-content></named-content>, 21.VI.2013, X.-B. Song leg. (SHNU). <bold>Jiangxi:</bold> 1♂, Yushan County, Sanqingshan, Fenshui, alt. 400m, 12.X.2010, Peng, Zhai &amp; Zhu leg. (SHNU); 1♀, Jiulianshan N. R., 27–28.VI.2012, Li leg. (SHNU); 1♀, Yichun City, Mingyueshan Park, <named-content xmlns:xlink="http://www.w3.org/1999/xlink" content-type="dwc:verbatimCoordinates" xlink:type="simple"><named-content content-type="dwc:verbatimCoordinates" xlink:type="simple">27°35'32"N, 114°17'13"E</named-content></named-content>, alt. 1200–1600m, 12.VII.2013, Song, Yin &amp; Yu leg. (SHNU); 3♂♂5♀♀, Luxi County, Yangjialing, <named-content xmlns:xlink="http://www.w3.org/1999/xlink" content-type="dwc:verbatimCoordinates" xlink:type="simple"><named-content content-type="dwc:verbatimCoordinates" xlink:type="simple">27°35'3"N, 114°15'2"E</named-content></named-content>, alt. 820m, 15.VII.2013, Song, Yin &amp; Yu leg. (SHNU); 1♀, Pingxiang City, Gaozhou County, Gaotianyan, <named-content xmlns:xlink="http://www.w3.org/1999/xlink" content-type="dwc:verbatimCoordinates" xlink:type="simple"><named-content content-type="dwc:verbatimCoordinates" xlink:type="simple">27°23'51"N, 114°0'54"E</named-content></named-content>, alt. 1025m, 23.VII.2013, Song, Yin &amp; Yu leg. (SHNU). <bold>Hunan:</bold> 3♀♀, Yanling County, Taoyuandong Park, <named-content xmlns:xlink="http://www.w3.org/1999/xlink" content-type="dwc:verbatimCoordinates" xlink:type="simple"><named-content content-type="dwc:verbatimCoordinates" xlink:type="simple">26°29'14"N, 114°0'42"E</named-content></named-content>, alt. 770m, 16.VII.2013, Dai, Peng &amp; Xie leg. (SHNU); 3♂♂3♀♀, Liuyang City, Daweishan, <named-content xmlns:xlink="http://www.w3.org/1999/xlink" content-type="dwc:verbatimCoordinates" xlink:type="simple"><named-content content-type="dwc:verbatimCoordinates" xlink:type="simple">28°25'28"N, 114°4'52"E</named-content></named-content>, alt. 830m, 22.VII.2013, Dai, Peng &amp; Xie leg. (SHNU); 2♂♂7♀♀, ibidem, <named-content xmlns:xlink="http://www.w3.org/1999/xlink" content-type="dwc:verbatimCoordinates" xlink:type="simple"><named-content content-type="dwc:verbatimCoordinates" xlink:type="simple">28°25'37"N, 114°7'43"E</named-content></named-content>, alt. 1430m, 21.VII.2013, Dai, Peng &amp; Xie leg. (SHNU). <bold>Guangxi:</bold> 20♂♂20♀♀, Shangsi County, Shiwandashan, alt 300–500m, Zhai, Peng, Zhu &amp; Tang leg. (SHNU); 5♂♂17♀♀, Lingui County, Huaping N. R., Anjiangping, alt. 1200–1300m, 13–16.VII.2011, Ma, Chen, Zhu, Peng, Tang &amp; He leg. (SHNU); 1♀, Jinxiu County, 16km away, alt. 900m, 31.VII.2011, Z. Peng leg. (SHNU).</p></tp:treatment-sec><tp:treatment-sec sec-type="Distribution"><title>Distribution.</title><p>China (Zhejiang, Fujian, Jiangxi, Hunan, Guangxi).</p></tp:treatment-sec><tp:treatment-sec sec-type="Remarks"><title>Remarks.</title><p>These are new records to Jiangxi, Hunan, Guangxi. The fascia pattern of pronotum is variable (<xref ref-type="fig" rid="F7">Figs 29</xref>, <xref ref-type="fig" rid="F8">30</xref>, <xref ref-type="fig" rid="F8">32</xref>, <xref ref-type="fig" rid="F8">33</xref>) and the usually bicolored legs are <!--PageBreak-->entirely darkened in some individuals. The color pattern is related to geographical populations as suggested by following: approximately half of the specimens from Hunnan, Jiangxi and North Guangxi have the sub-basal and subapical fasciae of the elytra joined along the suture (<xref ref-type="fig" rid="F8">Fig. 32</xref>); in specimens from Shiwandashan in <!--PageBreak-->South Guangxi (<xref ref-type="fig" rid="F8">Fig. 33</xref>), the pronotal fasciae tends to indistinct, the sub-basal and subapical fasciae of elytra are round on their inner corners; the body size of the Guangxi population is larger on average (4.4–5.9 mm) than that of other populations (4.1–5.3 mm). The species is similar to <italic><tp:taxon-name>Scaphidium harmandi</tp:taxon-name></italic> Achard, 1920 (see <xref ref-type="bibr" rid="B2">Achard 1920b</xref>) and differs in the bicolored legs which are entirely reddish in <italic><tp:taxon-name>Scaphidium harmandi</tp:taxon-name></italic>, and darkened terminal antennal segment which is entirely yellowish in <italic><tp:taxon-name>Scaphidium harmandi</tp:taxon-name></italic>.</p><fig id="F8" position="float" orientation="portrait"><label>Figures 30–33.</label><caption><p>Habitus of <italic><tp:taxon-name>Scaphidium sinense</tp:taxon-name></italic>. <bold>30, 31</bold> (Zhejiang) <bold>32</bold> (Guangxi, Huaping) <bold>33</bold> (Guangxi, Shiwandashan). Scales = 1 mm.</p></caption><graphic xmlns:xlink="http://www.w3.org/1999/xlink" xlink:href="zookeys-403-047-g008.jpg" position="float" orientation="portrait" xlink:type="simple"/></fig></tp:treatment-sec><tp:treatment-sec><!--Section generated to contain objects referenced in tp:taxon-treatment.--><fig id="F7" position="float" orientation="portrait"><label>Figures 26–29.</label><caption><p>Habitus of <italic><tp:taxon-name>Scaphidium</tp:taxon-name></italic>. <bold>26–28</bold> <italic><tp:taxon-name>Scaphidium carinense</tp:taxon-name></italic> <bold>29</bold> <italic><tp:taxon-name>Scaphidium sinense</tp:taxon-name></italic> (Zhejiang). Scales = 1 mm.</p></caption><graphic xmlns:xlink="http://www.w3.org/1999/xlink" xlink:href="zookeys-403-047-g007.jpg" position="float" orientation="portrait" xlink:type="simple"/></fig><fig id="F20" position="float" orientation="portrait"><label>Figures 98–105.</label><caption><p>Characters of <italic><tp:taxon-name>Scaphidium</tp:taxon-name></italic>. <bold>98–101</bold> <italic><tp:taxon-name>Scaphidium sinense</tp:taxon-name></italic> <bold>102–105</bold> <italic><tp:taxon-name>Scaphidium delatouchei</tp:taxon-name></italic> <bold>98, 99, 102, 103</bold> aedeagus <bold>100, 104</bold> antenna <bold>101, 105</bold> male foreleg. Scales = 0.25 mm (<bold>98, 99, 102, 103</bold>); scales = 1 mm (<bold>100, 101, 104, 105</bold>).</p></caption><graphic xmlns:xlink="http://www.w3.org/1999/xlink" xlink:href="zookeys-403-047-g020.jpg" position="float" orientation="portrait" xlink:type="simple"/></fig><fig id="F26" position="float" orientation="portrait"><label>Figures 142–155.</label><caption><p><bold>142</bold> Habitat and host fungi of <italic><tp:taxon-name>Scaphidium comes</tp:taxon-name></italic> (Photo by Mr. Zhong Peng from Hunnan, Xiangtan City, Zhaoshan County at 30.I.2011) <bold>143,144</bold> Host fungi and <italic><tp:taxon-name>Scaphidium comes</tp:taxon-name></italic> (Photo by Mr. Jian-Qing Zhu from Guangxi, Shangsi County, Shiwandashan at 23.IV.2011) <bold>145, 146</bold> Host fungi and <italic><tp:taxon-name>Scaphidium grande</tp:taxon-name></italic> (Photo by Mr. Jia-Yao Hu from Guangxi, Dayaoshan at 22.VII.2011) <bold>147</bold> Habitat and host fungi of <italic><tp:taxon-name>Scaphidium grande</tp:taxon-name></italic> (Photo by Mr. Jian-Qing Zhu from Guangxi, Shangsi County, Shiwandashan at 23.IV.2011) <bold>148</bold> Host fungi and <italic><tp:taxon-name>Scaphidium grande</tp:taxon-name></italic> (Photo by Mr. Liang Tang from Guangxi, Xing’an County, Mao’ershan at 7.VII.2011) <bold>149, 150</bold> Larvae of <italic><tp:taxon-name>Scaphidium grande</tp:taxon-name></italic> (Photo by Mr. Liang Tang from Guangxi, Xing’an County, Mao’ershan at 8.VII.2011) <bold>151</bold> host fungi of <italic><tp:taxon-name>Scaphidium crypticum</tp:taxon-name></italic> (Photo by Mr. Liang Tang from Guangxi, Shangsi County, Shiwandashan at 4.V.2011); <bold>152</bold> host fungi of <italic><tp:taxon-name>Scaphidium crypticum</tp:taxon-name></italic> (Photo by Mr. Zi-Wei Yin from Zhejiang, Qingyuan County, Baishanzu at 8.VII.2009) <bold>153</bold> Larva of <italic><tp:taxon-name>Scaphidium carinense</tp:taxon-name></italic> (Photo by Mr. Liang Tang in lab at 18.VII.2011, larva collected from Guangxi, Xing’an County, Mao’ershan) <bold>154</bold> Larva of <italic><tp:taxon-name>Scaphidium sinense</tp:taxon-name></italic> (Photo by Mr. Liang Tang from Zhejiang, Lin’an City, West Tianmushan at 10.VIII.2010) <bold>155</bold> Host fungi of <italic><tp:taxon-name>Scaphidium delatouchei</tp:taxon-name></italic> (Photo by Mr. Liang Tang from Zhejiang, Lin’an City, West Tianmushan at 4.VIII.2010).</p></caption><graphic xmlns:xlink="http://www.w3.org/1999/xlink" xlink:href="zookeys-403-047-g026.jpg" position="float" orientation="portrait" xlink:type="simple"/></fig></tp:treatment-sec><ref-list><ref id="B13"><mixed-citation xmlns:xlink="http://www.w3.org/1999/xlink" xlink:type="simple"><person-group><name name-style="western"><surname>Löbl</surname><given-names>I</given-names></name></person-group> (<year>1999</year>) <article-title>A review of the Scaphidiinae (Coleoptera: Staphylinidae) of the People’s Republic of the China, I.</article-title><source>Revue Suisse de Zoologie</source><volume>106</volume>(<issue>3</issue>): <fpage>691</fpage>-<lpage>744</lpage>.</mixed-citation></ref><ref id="B10"><mixed-citation xmlns:xlink="http://www.w3.org/1999/xlink" xlink:type="simple"><person-group><name name-style="western"><surname>He</surname><given-names>W-J</given-names></name><name name-style="western"><surname>Tang</surname><given-names>L</given-names></name><name name-style="western"><surname>Li</surname><given-names>L-Z</given-names></name></person-group> (<year>2008b</year>) <article-title>A review of the genus <italic>Scaphidium</italic> Oliver (Coleoptera, Staphylinidae, Scaphidiinae) from Tianmushan, East China.</article-title><source>Zootaxa</source><volume>1898</volume>: <fpage>55</fpage>-<lpage>62</lpage>.</mixed-citation></ref><ref id="B2"><mixed-citation xmlns:xlink="http://www.w3.org/1999/xlink" xlink:type="simple"><person-group><name name-style="western"><surname>Achard</surname><given-names>J</given-names></name></person-group> (<year>1920b</year>) <article-title>Descriptions d’espèces nouvelles de <italic>Scaphidium</italic> (Coléoptères Scaphidiidae) de la région indo-malaise.</article-title><source>Bulletin du Muséum d’Histoire Naturelle</source><volume>26</volume>: <fpage>125</fpage>-<lpage>128</lpage>.</mixed-citation></ref></ref-list></tp:taxon-treatment>
