# Supplementary material for: The genus Scaphidium Olivier in East China (Coleoptera, Staphylinidae, Scaphidiinae)
Source: Zookeys. 2014 Apr 17;(403):47–96. doi: 10.3897/zookeys.403.7220 (PMC4023239; doi:10.3897/zookeys.403.7220)
Supplement: XML Treatment for Scaphidium delatouchei [file zookeys.403.7220-treatment12.xml]

<!DOCTYPE tp:taxon-treatment
  PUBLIC "-//TaxonX//DTD Taxonomic Treatment Publishing DTD v0 20100105//EN" "tax-treatment-NSO.dtd">
<tp:taxon-treatment xmlns:tp="http://www.plazi.org/taxpub"><tp:treatment-meta><mixed-citation publication-type="journal"><person-group><name><surname>Tang</surname><given-names>Liang</given-names></name><name><surname>Li</surname><given-names>Li-Zhen</given-names></name><name><surname>He</surname><given-names>Wen-Jia</given-names></name></person-group><article-title>The genus <italic>Scaphidium</italic> Olivier in East China (Coleoptera, Staphylinidae, Scaphidiinae)</article-title><source>Zookeys</source><day>17</day><month>4</month><year>2014</year><volume>2014</volume><issue>403</issue><fpage>47</fpage><lpage>96</lpage><pub-id pub-id-type="doi">10.3897/zookeys.403.7220</pub-id></mixed-citation></tp:treatment-meta><tp:nomenclature><tp:taxon-name>
                        <tp:taxon-name-part taxon-name-part-type="genus">Scaphidium</tp:taxon-name-part>
                        <tp:taxon-name-part taxon-name-part-type="species">delatouchei</tp:taxon-name-part>
                        <object-id xmlns:xlink="http://www.w3.org/1999/xlink" xlink:type="simple">http://species-id.net/wiki/Scaphidium_delatouchei</object-id>
                    </tp:taxon-name><tp:taxon-authority>Achard, 1920</tp:taxon-authority><xref ref-type="fig" rid="F9">Figs 34–36</xref><xref ref-type="fig" rid="F20">, 102–105</xref><xref ref-type="fig" rid="F26">, 155</xref><tp:nomenclature-citation-list><tp:nomenclature-citation><tp:taxon-name>Scaphidium delatouchei</tp:taxon-name><comment> Achard, 1920c: 210; <xref ref-type="bibr" rid="B13">Löbl 1999</xref>: 708.</comment></tp:nomenclature-citation></tp:nomenclature-citation-list></tp:nomenclature><tp:treatment-sec sec-type="Material examined"><title>Material examined.</title><p><bold>Zhejiang:</bold> 2♂♂, Lin’an City, West Tianmushan, alt. 250m, 15.VIII.2010, L. Tang leg. (SHNU); 1♂, ibidem, alt. 1000m, 7.VIII.2010, L. Tang leg. (SHNU); 1♀, ibidem, alt. 1000–1200m, 18.VIII.2011, L. Tang leg. (SHNU); 1♂, Anji County, Tonghanggang, <named-content xmlns:xlink="http://www.w3.org/1999/xlink" content-type="dwc:verbatimCoordinates" xlink:type="simple"><named-content content-type="dwc:verbatimCoordinates" xlink:type="simple">30°24'N, 119°26'E</named-content></named-content>, alt. 1480m, 10.VI.2012, J.-Q. Zhu leg. (SHNU); 1♀, ibidem, <named-content xmlns:xlink="http://www.w3.org/1999/xlink" content-type="dwc:verbatimCoordinates" xlink:type="simple"><named-content content-type="dwc:verbatimCoordinates" xlink:type="simple">30°25'N, 119°26'E</named-content></named-content>, alt. 1100m, 11.VI.2012, Hu &amp; Yin leg. (SHNU); 1♂, Anji County, Longwangshan, Qianmutian, <named-content xmlns:xlink="http://www.w3.org/1999/xlink" content-type="dwc:verbatimCoordinates" xlink:type="simple"><named-content content-type="dwc:verbatimCoordinates" xlink:type="simple">30°24'N, 119°21'E</named-content></named-content>, alt. 1050–1250m, 8.VI.2012, Hu &amp; Yin leg. (SHNU); 1♂1♀, ibidem, <named-content xmlns:xlink="http://www.w3.org/1999/xlink" content-type="dwc:verbatimCoordinates" xlink:type="simple"><named-content content-type="dwc:verbatimCoordinates" xlink:type="simple">30°23'59"N, 119°26'26"E</named-content></named-content>, alt. 1350m, 14.V.2013, X.-B. Song leg. (SHNU). <bold>Hunan:</bold> 1♂, Pingliang County, Mufushan, <named-content xmlns:xlink="http://www.w3.org/1999/xlink" content-type="dwc:verbatimCoordinates" xlink:type="simple"><named-content content-type="dwc:verbatimCoordinates" xlink:type="simple">28°58'18"N, 113°49'55"E</named-content></named-content>, alt. 850m, 25.VII.2013, Dai, Peng &amp; Xie leg. (SHNU); 1♂1♀, Taoyuandong Park, <named-content xmlns:xlink="http://www.w3.org/1999/xlink" content-type="dwc:verbatimCoordinates" xlink:type="simple"><named-content content-type="dwc:verbatimCoordinates" xlink:type="simple">26°29'14"N, 114°0'42"E</named-content></named-content>, alt. 770m, 16.VII.2013, Dai, Peng &amp; Xie leg. (SHNU); 2♀♀, Liuyang City, Daweishan, <named-content xmlns:xlink="http://www.w3.org/1999/xlink" content-type="dwc:verbatimCoordinates" xlink:type="simple"><named-content content-type="dwc:verbatimCoordinates" xlink:type="simple">28°25'37"N, 114°7'43"E</named-content></named-content>, alt. 1430m, 21.VII.2013, Dai, Peng &amp; Xie leg. (SHNU). <bold>Hubei:</bold> 1♀, Wufeng County, Houhe N. R., <named-content xmlns:xlink="http://www.w3.org/1999/xlink" content-type="dwc:verbatimCoordinates" xlink:type="simple"><named-content content-type="dwc:verbatimCoordinates" xlink:type="simple">37°5'9"N, 110°33'5"E</named-content></named-content>, alt. 1160m, 8.VII.2013, Dai, Peng &amp; Xie leg. (SHNU). <bold>Anhui:</bold> 1♂2♀♀, Yuexi County, Yaoluoping, alt. 1050–1430m, 17–21.VI.2013, Dai &amp; Peng leg. (SHNU). <bold>Sichuan:</bold> 1♂,Qingchengshan, alt. 1100m, 8.VIII.2009, Tang &amp; He leg. (SHNU); 1♀, Tianquan County, Lianglu, Shaochaigou, alt. 1530m, 11.IX.2011, W.-X. Bi leg. (SHNU); 1♂, Tianquan County, Laba River, <named-content xmlns:xlink="http://www.w3.org/1999/xlink" content-type="dwc:verbatimCoordinates" xlink:type="simple"><named-content content-type="dwc:verbatimCoordinates" xlink:type="simple">30°4'N, 102°25'E</named-content></named-content>, alt. 1400m, 12.VII.2012, Peng, Dai &amp; Yin leg. (SHNU). <bold>Yunnan:</bold> 2♀♀, Gongshan County, Bingzhongluo, Niwaluo, alt. 1862m, <named-content xmlns:xlink="http://www.w3.org/1999/xlink" content-type="dwc:verbatimCoordinates" xlink:type="simple"><named-content content-type="dwc:verbatimCoordinates" xlink:type="simple">28°3'287"N, 98°56'995"E</named-content></named-content>, 15.VIII.2006, Y. Liu leg. (SHNU); 7♂♂6♀♀, Binchuan County, Jizushan, alt. 2400m, 18.VII.2010, L. Tang leg. (SHNU); 2♂♂2♀♀, Lijiang City, Hutiaoxia, alt. 1700m, 1.VIII.2010, X.-B. Song leg. (SHNU); 1♂, Baoshan City, Baihuailing, <named-content xmlns:xlink="http://www.w3.org/1999/xlink" content-type="dwc:verbatimCoordinates" xlink:type="simple"><named-content content-type="dwc:verbatimCoordinates" xlink:type="simple">25°16'46"N, 98°47'20"E</named-content></named-content>, alt. 1350–1450m, 22.IV.2013, Peng &amp; Dai leg. (SHNU). <bold>Guangxi:</bold> 1♀, Damingshan, <named-content xmlns:xlink="http://www.w3.org/1999/xlink" content-type="dwc:verbatimCoordinates" xlink:type="simple"><named-content content-type="dwc:verbatimCoordinates" xlink:type="simple">23°23'N, 108°29'E</named-content></named-content>, alt. 1200–1300m, 30.VII.2012, Hu &amp; Song leg. (SHNU).</p></tp:treatment-sec><tp:treatment-sec sec-type="Distribution"><title>Distribution.</title><p>China (Zhejiang, Hunan, Hubei, Anhui, Sichuan, Yunnan, Guangxi, Guangdong).</p><!--PageBreak--></tp:treatment-sec><tp:treatment-sec sec-type="Remarks"><title>Remarks.</title><p>These are new records to Zhejiang, Hunan, Hubei, Anhui, Sichuan and Guangxi. Most specimens from Jizushan and Hutiaoxia of Central Yunnan have the subapical fascia of elytra reduced to a spot (<xref ref-type="fig" rid="F9">Fig. 36</xref>). The species is distinctive by its coloration and body size.</p><fig id="F9" position="float" orientation="portrait"><label>Figures 34–37.</label><caption><p>Habitus of <italic><tp:taxon-name>Scaphidium</tp:taxon-name></italic>. <bold>34–36</bold> <italic><tp:taxon-name>Scaphidium delatouchei</tp:taxon-name></italic> <bold>37</bold> <italic><tp:taxon-name>Scaphidium biwenxuani</tp:taxon-name></italic> (Yunnan). Scales = 1 mm.</p></caption><graphic xmlns:xlink="http://www.w3.org/1999/xlink" xlink:href="zookeys-403-047-g009.jpg" position="float" orientation="portrait" xlink:type="simple"/></fig><!--PageBreak--></tp:treatment-sec><tp:treatment-sec><!--Section generated to contain objects referenced in tp:taxon-treatment.--><fig id="F20" position="float" orientation="portrait"><label>Figures 98–105.</label><caption><p>Characters of <italic><tp:taxon-name>Scaphidium</tp:taxon-name></italic>. <bold>98–101</bold> <italic><tp:taxon-name>Scaphidium sinense</tp:taxon-name></italic> <bold>102–105</bold> <italic><tp:taxon-name>Scaphidium delatouchei</tp:taxon-name></italic> <bold>98, 99, 102, 103</bold> aedeagus <bold>100, 104</bold> antenna <bold>101, 105</bold> male foreleg. Scales = 0.25 mm (<bold>98, 99, 102, 103</bold>); scales = 1 mm (<bold>100, 101, 104, 105</bold>).</p></caption><graphic xmlns:xlink="http://www.w3.org/1999/xlink" xlink:href="zookeys-403-047-g020.jpg" position="float" orientation="portrait" xlink:type="simple"/></fig><fig id="F26" position="float" orientation="portrait"><label>Figures 142–155.</label><caption><p><bold>142</bold> Habitat and host fungi of <italic><tp:taxon-name>Scaphidium comes</tp:taxon-name></italic> (Photo by Mr. Zhong Peng from Hunnan, Xiangtan City, Zhaoshan County at 30.I.2011) <bold>143,144</bold> Host fungi and <italic><tp:taxon-name>Scaphidium comes</tp:taxon-name></italic> (Photo by Mr. Jian-Qing Zhu from Guangxi, Shangsi County, Shiwandashan at 23.IV.2011) <bold>145, 146</bold> Host fungi and <italic><tp:taxon-name>Scaphidium grande</tp:taxon-name></italic> (Photo by Mr. Jia-Yao Hu from Guangxi, Dayaoshan at 22.VII.2011) <bold>147</bold> Habitat and host fungi of <italic><tp:taxon-name>Scaphidium grande</tp:taxon-name></italic> (Photo by Mr. Jian-Qing Zhu from Guangxi, Shangsi County, Shiwandashan at 23.IV.2011) <bold>148</bold> Host fungi and <italic><tp:taxon-name>Scaphidium grande</tp:taxon-name></italic> (Photo by Mr. Liang Tang from Guangxi, Xing’an County, Mao’ershan at 7.VII.2011) <bold>149, 150</bold> Larvae of <italic><tp:taxon-name>Scaphidium grande</tp:taxon-name></italic> (Photo by Mr. Liang Tang from Guangxi, Xing’an County, Mao’ershan at 8.VII.2011) <bold>151</bold> host fungi of <italic><tp:taxon-name>Scaphidium crypticum</tp:taxon-name></italic> (Photo by Mr. Liang Tang from Guangxi, Shangsi County, Shiwandashan at 4.V.2011); <bold>152</bold> host fungi of <italic><tp:taxon-name>Scaphidium crypticum</tp:taxon-name></italic> (Photo by Mr. Zi-Wei Yin from Zhejiang, Qingyuan County, Baishanzu at 8.VII.2009) <bold>153</bold> Larva of <italic><tp:taxon-name>Scaphidium carinense</tp:taxon-name></italic> (Photo by Mr. Liang Tang in lab at 18.VII.2011, larva collected from Guangxi, Xing’an County, Mao’ershan) <bold>154</bold> Larva of <italic><tp:taxon-name>Scaphidium sinense</tp:taxon-name></italic> (Photo by Mr. Liang Tang from Zhejiang, Lin’an City, West Tianmushan at 10.VIII.2010) <bold>155</bold> Host fungi of <italic><tp:taxon-name>Scaphidium delatouchei</tp:taxon-name></italic> (Photo by Mr. Liang Tang from Zhejiang, Lin’an City, West Tianmushan at 4.VIII.2010).</p></caption><graphic xmlns:xlink="http://www.w3.org/1999/xlink" xlink:href="zookeys-403-047-g026.jpg" position="float" orientation="portrait" xlink:type="simple"/></fig></tp:treatment-sec><ref-list><ref id="B13"><mixed-citation xmlns:xlink="http://www.w3.org/1999/xlink" xlink:type="simple"><person-group><name name-style="western"><surname>Löbl</surname><given-names>I</given-names></name></person-group> (<year>1999</year>) <article-title>A review of the Scaphidiinae (Coleoptera: Staphylinidae) of the People’s Republic of the China, I.</article-title><source>Revue Suisse de Zoologie</source><volume>106</volume>(<issue>3</issue>): <fpage>691</fpage>-<lpage>744</lpage>.</mixed-citation></ref></ref-list></tp:taxon-treatment>
