# Supplementary material for: The genus Scaphidium Olivier in East China (Coleoptera, Staphylinidae, Scaphidiinae)
Source: Zookeys. 2014 Apr 17;(403):47–96. doi: 10.3897/zookeys.403.7220 (PMC4023239; doi:10.3897/zookeys.403.7220)
Supplement: XML Treatment for Scaphidium biwenxuani [file zookeys.403.7220-treatment13.xml]

<!DOCTYPE tp:taxon-treatment
  PUBLIC "-//TaxonX//DTD Taxonomic Treatment Publishing DTD v0 20100105//EN" "tax-treatment-NSO.dtd">
<tp:taxon-treatment xmlns:tp="http://www.plazi.org/taxpub"><tp:treatment-meta><mixed-citation publication-type="journal"><person-group><name><surname>Tang</surname><given-names>Liang</given-names></name><name><surname>Li</surname><given-names>Li-Zhen</given-names></name><name><surname>He</surname><given-names>Wen-Jia</given-names></name></person-group><article-title>The genus <italic>Scaphidium</italic> Olivier in East China (Coleoptera, Staphylinidae, Scaphidiinae)</article-title><source>Zookeys</source><day>17</day><month>4</month><year>2014</year><volume>2014</volume><issue>403</issue><fpage>47</fpage><lpage>96</lpage><pub-id pub-id-type="doi">10.3897/zookeys.403.7220</pub-id></mixed-citation></tp:treatment-meta><tp:nomenclature><tp:taxon-name>
                        <tp:taxon-name-part taxon-name-part-type="genus">Scaphidium</tp:taxon-name-part>
                        <tp:taxon-name-part taxon-name-part-type="species">biwenxuani</tp:taxon-name-part>
                        <object-id xmlns:xlink="http://www.w3.org/1999/xlink" xlink:type="simple">http://species-id.net/wiki/Scaphidium_biwenxuani</object-id>
                    </tp:taxon-name><tp:taxon-authority>He, Tang &amp; Li, 2008</tp:taxon-authority><xref ref-type="fig" rid="F9">Figs 37</xref><xref ref-type="fig" rid="F10">–39</xref><xref ref-type="fig" rid="F21">, 106–109</xref><xref ref-type="fig" rid="F27">, 156–162</xref><tp:nomenclature-citation-list><tp:nomenclature-citation><tp:taxon-name>Scaphidium biwenxuani</tp:taxon-name><comment> He, Tang &amp; Li, 2008a: 178; Tang and Li 2013: 180.</comment></tp:nomenclature-citation></tp:nomenclature-citation-list></tp:nomenclature><tp:treatment-sec sec-type="Material examined"><title>Material examined.</title><p><bold>Holotype.</bold> <bold>Zhejiang:</bold> ♂, Anji County, Longwangshan, alt. 950–1200m, 25.IV.2006, Bi &amp; Tang leg. (SHNU).</p></tp:treatment-sec><tp:treatment-sec sec-type="Paratypes"><title>Paratypes.</title><p><bold>Zhejiang:</bold> 5♂♂2♀♀, same data as for the holotype (SHNU); 1♂1♀, Lin’an City, Tianmushan, alt. 1100m, 24.VIII.2006, Bi &amp; Tang leg. (SHNU); 1♂1♀, ibidem, 18.IV.2007, Y.-X. Wu leg. (SHNU); 1♂, ibidem, 15.VIII.2007, H. Huang leg. (SHNU); 1♀, ibidem, 2-VIII-2006, X.-B. Song leg. (SHNU). <bold>Anhui:</bold> 4♀♀, Guniujiang, alt. 950–1050m, 28.IV.2005, Hu &amp; Tang leg. (SHNU).</p></tp:treatment-sec><tp:treatment-sec sec-type="Other material"><title>Other material.</title><p><bold>Zhejiang:</bold> 10♂♂13♀♀, Lin’an City, Tianmushan, alt. 1000m, 7.VIII.2010, L. Tang leg. (SHNU); 2♂♂, ibidem, alt. 1000m, 19. III.2009, M. Jin leg. (SHNU); 9♂♂8♀♀, ibidem, alt. 1000–1200m, 18–21.VIII.2011, L. Tang leg. (SHNU); 1♂5♀♀, ibidem, 12.V.2012, Li leg. (SHNU); 5♂♂8♀♀, Anji County, Longwangshan, alt. 1000–1500m, 8–10.VI.2012, Zhu, Hu &amp; Yin leg. (SHNU); 26♂♂18♀♀, ibidem, alt. 1300–1500m, 14–19.V.2013; Tang, Dai &amp; Peng leg. (SHNU); 1♂1♀, Qingyuan County, Baishanzu, alt. 1500m, 23.IX.2008, L. Tang leg. (SHNU). <bold>Sichuan:</bold> 1♂2♀♀, Tianquan County, Laba River, <named-content xmlns:xlink="http://www.w3.org/1999/xlink" content-type="dwc:verbatimCoordinates" xlink:type="simple"><named-content content-type="dwc:verbatimCoordinates" xlink:type="simple">30°4'N, 102°25'E</named-content></named-content>, alt. 1400m, 12.VII.2012, Peng, Dai &amp; Yin leg. (SHNU). <bold>Hunan:</bold> 1♂, Yanling County, Taoyuandong Park, <named-content xmlns:xlink="http://www.w3.org/1999/xlink" content-type="dwc:verbatimCoordinates" xlink:type="simple"><named-content content-type="dwc:verbatimCoordinates" xlink:type="simple">26°29'14"N, 114°0'42"E</named-content></named-content>, alt. 770m, Dai, Peng &amp; Xie leg. (SHNU). <bold>Hubei:</bold> 1♂4♀♀, Wufeng County, Houhe N. R., <named-content xmlns:xlink="http://www.w3.org/1999/xlink" content-type="dwc:verbatimCoordinates" xlink:type="simple"><named-content content-type="dwc:verbatimCoordinates" xlink:type="simple">30°5'7"N, 110°33'11"E</named-content></named-content>, alt. 1200m, 9.VII.2013, Dai, Peng &amp; Xie leg. (SHNU); 1♀, ibidem, 3.VIII.2013, H. Huang leg. (SHNU). <bold>Jiangxi:</bold> 1♂4♀♀, Yichun City, Mingyueshan Park, <named-content xmlns:xlink="http://www.w3.org/1999/xlink" content-type="dwc:verbatimCoordinates" xlink:type="simple"><named-content content-type="dwc:verbatimCoordinates" xlink:type="simple">27°35'32"N, 114°17'13"E</named-content></named-content>, alt. 1200–1600m, 12.VII.2013, Song, Yin &amp; Yu leg. (SHNU); 1♀, ibidem, <named-content xmlns:xlink="http://www.w3.org/1999/xlink" content-type="dwc:verbatimCoordinates" xlink:type="simple"><named-content content-type="dwc:verbatimCoordinates" xlink:type="simple">27°35'44"N, 114°16'26"E</named-content></named-content>, alt. 1140m, 23.X.2013, Song, Yin &amp; Yan leg. (SHNU). <bold>Guizhou:</bold> 1♀, Leishan County, Leigongshan, Lianhuaping, 13.VIII.2011, H. Xu leg. (SHNU); 1♀, Suiyang County, Kuankuoshui N. R., Gongtonggou, alt. 1550m, 9.VI.2010, Yin, Zhai &amp; Liu leg. (SHNU). <bold>Guangxi:</bold> 3♂♂, Jinxiu County, Shengtangshan, alt. 1900m, 25.VII.2011, Z. Peng leg. (SHNU); 2♀♀, Jinxiu County, Yinshan Baohuzhan, alt. 1200m, 23.VII.2011, Zhu, Hu &amp; Song leg. (SHNU); 1♀, Shangsi County, Shiwandashan, alt. 300–700m, 23.IV.2011, Zhai, Peng &amp; Zhu leg. (SHNU); 1♂, Lingui County, Huaping N. R., Anjiangping, alt. 1200m, 13.VII.2011, Tang &amp; He leg. (SHNU); 1♀, Damingshan, <named-content xmlns:xlink="http://www.w3.org/1999/xlink" content-type="dwc:verbatimCoordinates" xlink:type="simple">23°23'N, 108°29'E</named-content>, alt. 1200–1300m, 30.VII.2012, Hu &amp; Song leg. (SHNU). <bold>Yunnan:</bold> Daweishan N. R., Yuping, alt. 2000m, 20.V.2009, W.-X. Bi leg. (SHNU).</p></tp:treatment-sec><tp:treatment-sec sec-type="Distribution"><title>Distribution.</title><p>China (Zhejiang, Anhui, Hunan, Hubei, Jiangxi, Guizhou, Sichuan, Yunnan, Guangxi).</p><!--PageBreak--></tp:treatment-sec><tp:treatment-sec sec-type="Remarks"><title>Remarks.</title><p>These are new records to Hunan, Hubei, Jiangxi, Sichuan and Yunnan. The pattern of the fasciae in this species is rather invariable though it is distinctly bold in the specimen from Yunnan (<xref ref-type="fig" rid="F9">Fig. 37</xref>). The species is similar to <italic><tp:taxon-name>Scaphidium robustum</tp:taxon-name></italic> sp. n., for differences see remarks below.</p><fig id="F10" position="float" orientation="portrait"><label>Figures 38–41.</label><caption><p>Habitus of <italic><tp:taxon-name>Scaphidium</tp:taxon-name></italic>. <bold>38, 39</bold> <italic><tp:taxon-name>Scaphidium biwenxuani</tp:taxon-name></italic> (Zhejiang) <bold>40, 41</bold> <italic><tp:taxon-name>Scaphidium robustum</tp:taxon-name></italic>. Scales = 1 mm.</p></caption><graphic xmlns:xlink="http://www.w3.org/1999/xlink" xlink:href="zookeys-403-047-g010.jpg" position="float" orientation="portrait" xlink:type="simple"/></fig><!--PageBreak--></tp:treatment-sec><tp:treatment-sec><!--Section generated to contain objects referenced in tp:taxon-treatment.--><fig id="F9" position="float" orientation="portrait"><label>Figures 34–37.</label><caption><p>Habitus of <italic><tp:taxon-name>Scaphidium</tp:taxon-name></italic>. <bold>34–36</bold> <italic><tp:taxon-name>Scaphidium delatouchei</tp:taxon-name></italic> <bold>37</bold> <italic><tp:taxon-name>Scaphidium biwenxuani</tp:taxon-name></italic> (Yunnan). Scales = 1 mm.</p></caption><graphic xmlns:xlink="http://www.w3.org/1999/xlink" xlink:href="zookeys-403-047-g009.jpg" position="float" orientation="portrait" xlink:type="simple"/></fig><fig id="F21" position="float" orientation="portrait"><label>Figures 106–113.</label><caption><p>Characters of <italic><tp:taxon-name>Scaphidium</tp:taxon-name></italic>. <bold>106–109</bold> <italic><tp:taxon-name>Scaphidium biwenxuani</tp:taxon-name></italic> <bold>110–113</bold> <italic><tp:taxon-name>Scaphidium robustum</tp:taxon-name></italic> <bold>106, 107, 110, 111</bold> aedeagus <bold>108, 112</bold> antenna <bold>109, 113</bold> male foreleg. Scales = 0.25 mm (<bold>106, 107, 110, 111</bold>); scales = 1 mm (<bold>108, 109, 112, 113</bold>).</p></caption><graphic xmlns:xlink="http://www.w3.org/1999/xlink" xlink:href="zookeys-403-047-g021.jpg" position="float" orientation="portrait" xlink:type="simple"/></fig><fig id="F27" position="float" orientation="portrait"><label>Figures 156–166.</label><caption><p><bold>156</bold> Habitat of <italic><tp:taxon-name>Scaphidium biwenxuani</tp:taxon-name></italic> (Photo by Mr. Liang Tang from Zhejiang, Anji County, Longwangshan at 14.V.2013) <bold>157</bold> host fungi of <italic><tp:taxon-name>Scaphidium biwenxuani</tp:taxon-name></italic> (Photo by Mr. Liang Tang from Zhejiang, Lin’an City, West Tianmushan at 22.VIII.2009) <bold>158, 159</bold> overwinter population of <italic><tp:taxon-name>Scaphidium biwenxuani</tp:taxon-name></italic> in cerambycid galleries (Photo by Mr. Wen-Xuan Bi from Zhejiang, Lin’an City, West Tianmushan at 29.I.2009) <bold>160</bold> host fungi of <italic><tp:taxon-name>Scaphidium biwenxuani</tp:taxon-name></italic> (Photo by Mr. Liang Tang from Zhejiang, Qingyuan County, Baishanzu at 23.IX.2008) <bold>161, 162</bold> Prepupa and pupa of <italic><tp:taxon-name>Scaphidium biwenxuani</tp:taxon-name></italic> (Photo by Mr. Liang Tang from Zhejiang, Lin’an City, West Tianmushan at 9.VIII.2010); <bold>163</bold> larva of <italic><tp:taxon-name>Scaphidium spinatum</tp:taxon-name></italic> (Photo by Mr. Liang Tang in lab at 2.VII.2013, larva collected from Zhejiang, Yuexi County, Yaoluoping) <bold>164, 165</bold> host fungi of <italic><tp:taxon-name>Scaphidium klapperichi</tp:taxon-name></italic> (Photo by Mr. Liang Tang from Zhejiang, Qingyuan County, Baishanzu at 23.IX.2008) <bold>166</bold> host fungi and <italic><tp:taxon-name>Scaphidium wuyongxiangi</tp:taxon-name></italic> (Photo by Mr. Liang Tang from Zhejiang, Anji County, Longwangshan at 14.V.2013)</p></caption><graphic xmlns:xlink="http://www.w3.org/1999/xlink" xlink:href="zookeys-403-047-g027.jpg" position="float" orientation="portrait" xlink:type="simple"/></fig></tp:treatment-sec></tp:taxon-treatment>
