# Supplementary material for: The genus Scaphidium Olivier in East China (Coleoptera, Staphylinidae, Scaphidiinae)
Source: Zookeys. 2014 Apr 17;(403):47–96. doi: 10.3897/zookeys.403.7220 (PMC4023239; doi:10.3897/zookeys.403.7220)
Supplement: XML Treatment for Scaphidium robustum [file zookeys.403.7220-treatment14.xml]

<!DOCTYPE tp:taxon-treatment
  PUBLIC "-//TaxonX//DTD Taxonomic Treatment Publishing DTD v0 20100105//EN" "tax-treatment-NSO.dtd">
<tp:taxon-treatment xmlns:tp="http://www.plazi.org/taxpub"><tp:treatment-meta><mixed-citation publication-type="journal"><person-group><name><surname>Tang</surname><given-names>Liang</given-names></name><name><surname>Li</surname><given-names>Li-Zhen</given-names></name><name><surname>He</surname><given-names>Wen-Jia</given-names></name></person-group><article-title>The genus <italic>Scaphidium</italic> Olivier in East China (Coleoptera, Staphylinidae, Scaphidiinae)</article-title><source>Zookeys</source><day>17</day><month>4</month><year>2014</year><volume>2014</volume><issue>403</issue><fpage>47</fpage><lpage>96</lpage><pub-id pub-id-type="doi">10.3897/zookeys.403.7220</pub-id></mixed-citation></tp:treatment-meta><tp:nomenclature><tp:taxon-name>
                        <tp:taxon-name-part taxon-name-part-type="genus">Scaphidium</tp:taxon-name-part>
                        <tp:taxon-name-part taxon-name-part-type="species">robustum</tp:taxon-name-part>
                        <object-id xmlns:xlink="http://www.w3.org/1999/xlink" content-type="zoobank" xlink:type="simple">http://zoobank.org/D8B83013-0ED1-47A6-8B66-FBD104B785D7</object-id>
                        <object-id xmlns:xlink="http://www.w3.org/1999/xlink" xlink:type="simple">http://species-id.net/wiki/Scaphidium_robustum</object-id>
                    </tp:taxon-name><tp:taxon-status xmlns:xlink="http://www.w3.org/1999/xlink" xlink:type="simple">sp. n.</tp:taxon-status><xref ref-type="fig" rid="F10">Figs 40</xref><xref ref-type="fig" rid="F10">, 41</xref><xref ref-type="fig" rid="F21">, 110–113</xref></tp:nomenclature><tp:treatment-sec sec-type="Type material"><title>Type material.</title><p><bold>Holotype.</bold> <bold>Fujian:</bold> ♂, Wuyishan City, Guadun Vil., <named-content xmlns:xlink="http://www.w3.org/1999/xlink" content-type="dwc:verbatimCoordinates" xlink:type="simple"><named-content content-type="dwc:verbatimCoordinates" xlink:type="simple">27°44'N, 117°37'E</named-content></named-content>, alt. 1200–1500m, 28.V.2012, Peng &amp; Dai leg. “Holotype / <italic><tp:taxon-name>Scaphidium robustum</tp:taxon-name></italic> / Tang &amp; Li” [red handwritten label] (SHNU).</p></tp:treatment-sec><tp:treatment-sec sec-type="Paratypes"><title>Paratypes.</title><p><bold>Fujian:</bold> 1♀, same data as for the holotype (SHNU); 1♂3♀♀, ibidem, <named-content xmlns:xlink="http://www.w3.org/1999/xlink" content-type="dwc:verbatimCoordinates" xlink:type="simple"><named-content content-type="dwc:verbatimCoordinates" xlink:type="simple">27°44'N, 117°38'E</named-content></named-content>, alt. 1100–1500m, 27.V.2012, Dai, Peng &amp; Song leg. (1 pair in MHNG, remaining in SHNU). <bold>Chongqing:</bold> 2♂♂, Nanchuan, Jinfoshan, <named-content xmlns:xlink="http://www.w3.org/1999/xlink" content-type="dwc:verbatimCoordinates" xlink:type="simple"><named-content content-type="dwc:verbatimCoordinates" xlink:type="simple">29°2'N, 107°11'E</named-content></named-content>, alt. 1000–1300m, 8.IV.2012, H. Huang leg. (SHNU). <bold>Guizhou:</bold> 1♂, Leishan County, Leigongshan, Lianhuaping, 15.IX.2005, Y. Liu leg. (SHNU). <bold>Guangxi:</bold> 1♂, Lingui County, Huaping N. R., Anjiangping, alt. 1400–1700m, 14.VII.2011, Z. Peng leg. (SHNU); 1♀, Jinxiu County, l6km away, alt. 900m, 31.VII.2011, Z. Peng leg. (SHNU); 1♀, Jinxiu County, Shengtangshan, alt. 1200–1400m, 25.VII.2011, Hu &amp; Yin leg. (SHNU); 1♀, Nanning City, Damingshan, alt. 1200m, 21–23.IV.2012, Li leg. (SHNU). <bold>Yunnan:</bold> 1♂, Lushui County, Pianma, 9–11.V.2004, Yang &amp; Liu leg. (HBUM).</p></tp:treatment-sec><tp:treatment-sec sec-type="Description"><title>Description.</title><p>BL: 5.7–6.4 mm.</p><p>Body mostly reddish-brown with ventral side, except head and sternites, slightly darker. Antennal club (<xref ref-type="fig" rid="F21">Fig. 112</xref>) blackish with terminal segment entirely yellowish. Pronotum with two longitudinal black fasciae, each fascia usually extends laterally basally along the antebasal puncture row, sometimes reduced to longitudinal fascia at middle and separated small lateral spot. Elytra blackish, each with two orange fasciae. Subhumeral fascia tridentate anteriorly and bidentate posteriorly. Subapical fascia curved towards base with apicolateral part extending to apicolateral corner of elytron.</p><p>Frons finely, sparsely and very shallowly punctate, punctures of vertex coarser than those of remaining portion.</p><p>Pronotum slightly raised above elytra. Antebasal puncture row impressed, continuous in middle, with punctures coarse and regular; discal punctation similar to that of vertex, puncture intervals as broad as 1.5 to 4 puncture diameter.</p><p>Elytra with disc almost even apically, basal and sutural stria rows impressed; discal punctation similar to that of pronotum except on coarser and more densely punctuated apical portion; each elytron with one indistinct discal puncture rows consisting of slightly coarser punctures; basal stria row with punctures similar to those forming pronotal antebasal row, sutural stria puncture row relatively fine.</p><p>Prohypomera slightly uneven and smooth.</p><p>Mesepisterna finely, sparsely and very shallowly punctate.</p><p>Abdominal tergites with relatively fine and sparse punctures and very dense micropunctures. Sternite III with distinct micropunctures especially on median portions, remaining sternites with dense microsculpture consisting of micropunctures.</p><p>Legs relatively long, mesotibiae and metatibiae moderately curved.</p><!--PageBreak--><!--PageBreak--><p>Male. Metaventrite (<xref ref-type="fig" rid="F10">Fig. 41</xref>) impressed at middle, with long and suberect pubescence. Protibiae (<xref ref-type="fig" rid="F21">Fig. 113</xref>) slightly sinuate. Median lobe of aedeagus (<xref ref-type="fig" rid="F21">Fig. 110</xref>) with longitudinal bands well developed, sclerotized internal sac (<xref ref-type="fig" rid="F21">Fig. 111</xref>) consisting of one x-shaped apical sclerite and a complex of basal sclerites.</p></tp:treatment-sec><tp:treatment-sec sec-type="Distribution"><title>Distribution.</title><p>China (Fujian, Chongqing, Guizhou, Guangxi, Yunnan).</p></tp:treatment-sec><tp:treatment-sec sec-type="Remarks"><title>Remarks.</title><p>The new species is similar to <italic><tp:taxon-name>Scaphidium biwenxuani</tp:taxon-name></italic>, but can be distinguished from the latter by its larger and broader body, the smaller inner black dot near scutellum, the slender antennal club and the terminal antennal segment entirely yellowish, while in <italic><tp:taxon-name>Scaphidium biwenxuani</tp:taxon-name></italic> it is yellowish in apical third.</p></tp:treatment-sec><tp:treatment-sec sec-type="Etymology"><title>Etymology.</title><p>The Latin adjective “robustum” refers to the robust body form.</p></tp:treatment-sec><tp:treatment-sec><!--Section generated to contain objects referenced in tp:taxon-treatment.--><fig id="F10" position="float" orientation="portrait"><label>Figures 38–41.</label><caption><p>Habitus of <italic><tp:taxon-name>Scaphidium</tp:taxon-name></italic>. <bold>38, 39</bold> <italic><tp:taxon-name>Scaphidium biwenxuani</tp:taxon-name></italic> (Zhejiang) <bold>40, 41</bold> <italic><tp:taxon-name>Scaphidium robustum</tp:taxon-name></italic>. Scales = 1 mm.</p></caption><graphic xmlns:xlink="http://www.w3.org/1999/xlink" xlink:href="zookeys-403-047-g010.jpg" position="float" orientation="portrait" xlink:type="simple"/></fig><fig id="F21" position="float" orientation="portrait"><label>Figures 106–113.</label><caption><p>Characters of <italic><tp:taxon-name>Scaphidium</tp:taxon-name></italic>. <bold>106–109</bold> <italic><tp:taxon-name>Scaphidium biwenxuani</tp:taxon-name></italic> <bold>110–113</bold> <italic><tp:taxon-name>Scaphidium robustum</tp:taxon-name></italic> <bold>106, 107, 110, 111</bold> aedeagus <bold>108, 112</bold> antenna <bold>109, 113</bold> male foreleg. Scales = 0.25 mm (<bold>106, 107, 110, 111</bold>); scales = 1 mm (<bold>108, 109, 112, 113</bold>).</p></caption><graphic xmlns:xlink="http://www.w3.org/1999/xlink" xlink:href="zookeys-403-047-g021.jpg" position="float" orientation="portrait" xlink:type="simple"/></fig></tp:treatment-sec></tp:taxon-treatment>
