# Supplementary material for: The genus Scaphidium Olivier in East China (Coleoptera, Staphylinidae, Scaphidiinae)
Source: Zookeys. 2014 Apr 17;(403):47–96. doi: 10.3897/zookeys.403.7220 (PMC4023239; doi:10.3897/zookeys.403.7220)
Supplement: XML Treatment for Scaphidium bayibini [file zookeys.403.7220-treatment15.xml]

<!DOCTYPE tp:taxon-treatment
  PUBLIC "-//TaxonX//DTD Taxonomic Treatment Publishing DTD v0 20100105//EN" "tax-treatment-NSO.dtd">
<tp:taxon-treatment xmlns:tp="http://www.plazi.org/taxpub"><tp:treatment-meta><mixed-citation publication-type="journal"><person-group><name><surname>Tang</surname><given-names>Liang</given-names></name><name><surname>Li</surname><given-names>Li-Zhen</given-names></name><name><surname>He</surname><given-names>Wen-Jia</given-names></name></person-group><article-title>The genus <italic>Scaphidium</italic> Olivier in East China (Coleoptera, Staphylinidae, Scaphidiinae)</article-title><source>Zookeys</source><day>17</day><month>4</month><year>2014</year><volume>2014</volume><issue>403</issue><fpage>47</fpage><lpage>96</lpage><pub-id pub-id-type="doi">10.3897/zookeys.403.7220</pub-id></mixed-citation></tp:treatment-meta><tp:nomenclature><tp:taxon-name>
                        <tp:taxon-name-part taxon-name-part-type="genus">Scaphidium</tp:taxon-name-part>
                        <tp:taxon-name-part taxon-name-part-type="species">bayibini</tp:taxon-name-part>
                        <object-id xmlns:xlink="http://www.w3.org/1999/xlink" content-type="zoobank" xlink:type="simple">http://zoobank.org/5C421CE6-1019-4E21-9BF1-1681FCE7FA5C</object-id>
                        <object-id xmlns:xlink="http://www.w3.org/1999/xlink" xlink:type="simple">http://species-id.net/wiki/Scaphidium_bayibini</object-id>
                    </tp:taxon-name><tp:taxon-status xmlns:xlink="http://www.w3.org/1999/xlink" xlink:type="simple">sp. n.</tp:taxon-status><xref ref-type="fig" rid="F11">Figs 42</xref><xref ref-type="fig" rid="F11">, 43</xref><xref ref-type="fig" rid="F22">, 114–117</xref></tp:nomenclature><tp:treatment-sec sec-type="Type material"><title>Type material.</title><p><bold>Holotype.</bold> <bold>Anhui:</bold> ♂, Yuexi County, Yaoluoping N. R., Ximianzi Vil., <named-content xmlns:xlink="http://www.w3.org/1999/xlink" content-type="dwc:verbatimCoordinates" xlink:type="simple"><named-content content-type="dwc:verbatimCoordinates" xlink:type="simple">30°58'55"N, 116°3'49"E</named-content></named-content>, alt. 1050m, 21.VI.2013, Dai &amp; Peng leg. “Holotype / <italic><tp:taxon-name>Scaphidum bayibini</tp:taxon-name></italic> / Tang &amp; Li” [red handwritten label] (SHNU).</p></tp:treatment-sec><tp:treatment-sec sec-type="Paratypes"><title>Paratypes.</title><p><bold>Anhui:</bold> 1♀, same data as for the holotype (SHNU); 1♂, Yuexi County, Yaoluoping, Xiaoqiling, 18–19.VII.2007, Ba, Lang &amp; Wang leg. (HBUM); 1♀, Yuexi County, Yaoluoping Vil., 30.VII–4.VIII.2007, Ba, Lang &amp; Wang leg. (HBUM).</p></tp:treatment-sec><tp:treatment-sec sec-type="Description"><title>Description.</title><p>BL: 6.8–7.5 mm.</p><p>Body black with antennal segments I–VI and tarsi brownish. Antennal club (<xref ref-type="fig" rid="F22">Fig. 116</xref>) blackish with terminal segment slightly lighter in apical 1/3. Elytra each with two reddish fasciae. Basal fascia large, touching basal and lateral margins and suture of elytron, bidentate posteriorly. Two black dots entirely sealed in basal fascia with inner black dot smaller and separated from basal stria. Subapical fascia tridentate anteriorly and bidentate posteriorly.</p><p>Frons coarsely and densely punctate, punctures on vertex denser than those on remaining surface.</p><p>Pronotum slightly raised above elytra. Antebasal puncture row impressed, more or less interrupted at middle, with punctures coarse and somewhat elongate; discal punctation coarser than that on vertex, puncture intervals mostly as broad as half puncture diameters.</p><p>Elytra with disc slightly impressed apically, basal and sutural stria rows impressed; discal punctation slightly sparser than that of pronotum except that on basal fascia which is distinctly finer and sparser; basal stria row with punctures similar to those forming pronotal antebasal row, sutural stria puncture row relatively fine.</p><p>Prohypomera slightly uneven, with relatively fine and very shallow punctures, especially on outer half.</p><p>Mesepisterna finely, sparsely and shallowly punctate.</p><!--PageBreak--><p>Abdominal tergites with relatively coarse and dense punctures and distinct microsculpture consisting of micropunctures. Sternites with fine and shallow punctures and relatively faint microsculpture consisting of micropunctures.</p><p>Legs moderately long, mesotibiae and metatibiae moderately curved.</p><p>Male. Metaventrite (<xref ref-type="fig" rid="F11">Fig. 43</xref>) impressed at middle, with long and suberect pubescence. Profemur (<xref ref-type="fig" rid="F22">Fig. 117</xref>) with ventral side moderately expanded, forming two ridges. Protibia (<xref ref-type="fig" rid="F22">Fig. 117</xref>) gradually widened starting from basal 1/3, forming blunt protuberance at widest point, narrowed toward apex. Median lobe of aedeagus (<xref ref-type="fig" rid="F22">Fig. 114</xref>) with distinct longitudinal bands, sclerotized internal sac (<xref ref-type="fig" rid="F22">Fig. 115</xref>) consisting of two apical longitudinal sclerotized rods and two basal transverse sclerotized rods.</p><fig id="F11" position="float" orientation="portrait"><label>Figures 42–45.</label><caption><p>Habitus of <italic><tp:taxon-name>Scaphidium</tp:taxon-name></italic>. <bold>42, 43</bold> <italic><tp:taxon-name>Scaphidium bayibini</tp:taxon-name></italic> <bold>44, 45</bold> <italic><tp:taxon-name>Scaphidium klapperichi</tp:taxon-name></italic>. Scales = 1 mm.</p></caption><graphic xmlns:xlink="http://www.w3.org/1999/xlink" xlink:href="zookeys-403-047-g011.jpg" position="float" orientation="portrait" xlink:type="simple"/></fig></tp:treatment-sec><tp:treatment-sec sec-type="Distribution"><title>Distribution.</title><p>China (Anhui).</p></tp:treatment-sec><tp:treatment-sec sec-type="Remarks"><title>Remarks.</title><p>The new species is extremely similar to <italic><tp:taxon-name>Scaphidium klapperichi</tp:taxon-name></italic> and can be distinguished by the broader antennal club, the elytra with the inner black dot of basal fascia separated from basal stria, and the distinctive shape of the aedeagal sclerites.</p></tp:treatment-sec><tp:treatment-sec sec-type="Etymology"><title>Etymology.</title><p>This species is named in honor of Mr. Yi-Bin Ba, who firstly collected specimens of the new species.</p></tp:treatment-sec><tp:treatment-sec><!--Section generated to contain objects referenced in tp:taxon-treatment.--><fig id="F22" position="float" orientation="portrait"><label>Figures 114–121.</label><caption><p>Characters of <italic><tp:taxon-name>Scaphidium</tp:taxon-name></italic>. <bold>114–117</bold> <italic><tp:taxon-name>Scaphidium bayibini</tp:taxon-name></italic> <bold>118–121</bold> <italic><tp:taxon-name>Scaphidium klapperichi</tp:taxon-name></italic> <bold>114, 115, 118, 119</bold> aedeagus <bold>116, 120</bold> antenna <bold>117, 121</bold> male foreleg. Scales = 0.25 mm (<bold>114, 115, 118, 119</bold>); scales = 1 mm (<bold>116, 117, 120, 121</bold>).</p></caption><graphic xmlns:xlink="http://www.w3.org/1999/xlink" xlink:href="zookeys-403-047-g022.jpg" position="float" orientation="portrait" xlink:type="simple"/></fig></tp:treatment-sec></tp:taxon-treatment>
