# Supplementary material for: The genus Scaphidium Olivier in East China (Coleoptera, Staphylinidae, Scaphidiinae)
Source: Zookeys. 2014 Apr 17;(403):47–96. doi: 10.3897/zookeys.403.7220 (PMC4023239; doi:10.3897/zookeys.403.7220)
Supplement: XML Treatment for Scaphidium klapperichi [file zookeys.403.7220-treatment16.xml]

<!DOCTYPE tp:taxon-treatment
  PUBLIC "-//TaxonX//DTD Taxonomic Treatment Publishing DTD v0 20100105//EN" "tax-treatment-NSO.dtd">
<tp:taxon-treatment xmlns:tp="http://www.plazi.org/taxpub"><tp:treatment-meta><mixed-citation publication-type="journal"><person-group><name><surname>Tang</surname><given-names>Liang</given-names></name><name><surname>Li</surname><given-names>Li-Zhen</given-names></name><name><surname>He</surname><given-names>Wen-Jia</given-names></name></person-group><article-title>The genus <italic>Scaphidium</italic> Olivier in East China (Coleoptera, Staphylinidae, Scaphidiinae)</article-title><source>Zookeys</source><day>17</day><month>4</month><year>2014</year><volume>2014</volume><issue>403</issue><fpage>47</fpage><lpage>96</lpage><pub-id pub-id-type="doi">10.3897/zookeys.403.7220</pub-id></mixed-citation></tp:treatment-meta><tp:nomenclature><tp:taxon-name>
                        <tp:taxon-name-part taxon-name-part-type="genus">Scaphidium</tp:taxon-name-part>
                        <tp:taxon-name-part taxon-name-part-type="species">klapperichi</tp:taxon-name-part>
                        <object-id xmlns:xlink="http://www.w3.org/1999/xlink" xlink:type="simple">http://species-id.net/wiki/Scaphidium_klapperichi</object-id>
                    </tp:taxon-name><tp:taxon-authority>Pic, 1954</tp:taxon-authority><xref ref-type="fig" rid="F11">Figs 44</xref><xref ref-type="fig" rid="F11">, 45</xref><xref ref-type="fig" rid="F22">, 118–121</xref><xref ref-type="fig" rid="F27">, 164</xref><xref ref-type="fig" rid="F27">, 165</xref><tp:nomenclature-citation-list><tp:nomenclature-citation><tp:taxon-name>Scaphidium klapperichi</tp:taxon-name><comment> Pic, 1954: 57; <xref ref-type="bibr" rid="B13">Löbl 1999</xref>: 710.</comment></tp:nomenclature-citation></tp:nomenclature-citation-list></tp:nomenclature><tp:treatment-sec sec-type="Material examined"><title>Material examined.</title><p><bold>Zhejiang:</bold> 3♂♂, Qingyuan County, Baishanzu, alt. 1500m, 23.IX.2008, L. Tang leg. (SHNU); 1♀, Lin’an City, West Tianmushan, alt. 300m, 26.IV.2008, Z.-W. Yin leg. (SHNU); 1♀, Anji County, Longwangshan, alt. 1000m, 25.V.2012, J.-Q. Zhu leg. (SHNU). <bold>Fujian:</bold> 6♂♂9♀♀, Wuyishan City, Guadun, alt. 1100–1500m, 25–29.V.2012, Peng &amp; Dai leg. (SHNU).</p></tp:treatment-sec><tp:treatment-sec sec-type="Distribution"><title>Distribution.</title><p>China (Zhejiang, Fujian).</p></tp:treatment-sec><tp:treatment-sec sec-type="Remarks"><title>Remarks.</title><p>This is new record to Zhejiang. The species is extremely similar to <italic><tp:taxon-name>Scaphidium bayibini</tp:taxon-name></italic> and can be distinguished by the slender antennal club, the elytra each with the inner black dot of basal fascia touching basal stria and the different shape of the aedeagal sclerites.</p></tp:treatment-sec><tp:treatment-sec><!--Section generated to contain objects referenced in tp:taxon-treatment.--><fig id="F11" position="float" orientation="portrait"><label>Figures 42–45.</label><caption><p>Habitus of <italic><tp:taxon-name>Scaphidium</tp:taxon-name></italic>. <bold>42, 43</bold> <italic><tp:taxon-name>Scaphidium bayibini</tp:taxon-name></italic> <bold>44, 45</bold> <italic><tp:taxon-name>Scaphidium klapperichi</tp:taxon-name></italic>. Scales = 1 mm.</p></caption><graphic xmlns:xlink="http://www.w3.org/1999/xlink" xlink:href="zookeys-403-047-g011.jpg" position="float" orientation="portrait" xlink:type="simple"/></fig><fig id="F22" position="float" orientation="portrait"><label>Figures 114–121.</label><caption><p>Characters of <italic><tp:taxon-name>Scaphidium</tp:taxon-name></italic>. <bold>114–117</bold> <italic><tp:taxon-name>Scaphidium bayibini</tp:taxon-name></italic> <bold>118–121</bold> <italic><tp:taxon-name>Scaphidium klapperichi</tp:taxon-name></italic> <bold>114, 115, 118, 119</bold> aedeagus <bold>116, 120</bold> antenna <bold>117, 121</bold> male foreleg. Scales = 0.25 mm (<bold>114, 115, 118, 119</bold>); scales = 1 mm (<bold>116, 117, 120, 121</bold>).</p></caption><graphic xmlns:xlink="http://www.w3.org/1999/xlink" xlink:href="zookeys-403-047-g022.jpg" position="float" orientation="portrait" xlink:type="simple"/></fig><fig id="F27" position="float" orientation="portrait"><label>Figures 156–166.</label><caption><p><bold>156</bold> Habitat of <italic><tp:taxon-name>Scaphidium biwenxuani</tp:taxon-name></italic> (Photo by Mr. Liang Tang from Zhejiang, Anji County, Longwangshan at 14.V.2013) <bold>157</bold> host fungi of <italic><tp:taxon-name>Scaphidium biwenxuani</tp:taxon-name></italic> (Photo by Mr. Liang Tang from Zhejiang, Lin’an City, West Tianmushan at 22.VIII.2009) <bold>158, 159</bold> overwinter population of <italic><tp:taxon-name>Scaphidium biwenxuani</tp:taxon-name></italic> in cerambycid galleries (Photo by Mr. Wen-Xuan Bi from Zhejiang, Lin’an City, West Tianmushan at 29.I.2009) <bold>160</bold> host fungi of <italic><tp:taxon-name>Scaphidium biwenxuani</tp:taxon-name></italic> (Photo by Mr. Liang Tang from Zhejiang, Qingyuan County, Baishanzu at 23.IX.2008) <bold>161, 162</bold> Prepupa and pupa of <italic><tp:taxon-name>Scaphidium biwenxuani</tp:taxon-name></italic> (Photo by Mr. Liang Tang from Zhejiang, Lin’an City, West Tianmushan at 9.VIII.2010); <bold>163</bold> larva of <italic><tp:taxon-name>Scaphidium spinatum</tp:taxon-name></italic> (Photo by Mr. Liang Tang in lab at 2.VII.2013, larva collected from Zhejiang, Yuexi County, Yaoluoping) <bold>164, 165</bold> host fungi of <italic><tp:taxon-name>Scaphidium klapperichi</tp:taxon-name></italic> (Photo by Mr. Liang Tang from Zhejiang, Qingyuan County, Baishanzu at 23.IX.2008) <bold>166</bold> host fungi and <italic><tp:taxon-name>Scaphidium wuyongxiangi</tp:taxon-name></italic> (Photo by Mr. Liang Tang from Zhejiang, Anji County, Longwangshan at 14.V.2013)</p></caption><graphic xmlns:xlink="http://www.w3.org/1999/xlink" xlink:href="zookeys-403-047-g027.jpg" position="float" orientation="portrait" xlink:type="simple"/></fig></tp:treatment-sec><ref-list><ref id="B13"><mixed-citation xmlns:xlink="http://www.w3.org/1999/xlink" xlink:type="simple"><person-group><name name-style="western"><surname>Löbl</surname><given-names>I</given-names></name></person-group> (<year>1999</year>) <article-title>A review of the Scaphidiinae (Coleoptera: Staphylinidae) of the People’s Republic of the China, I.</article-title><source>Revue Suisse de Zoologie</source><volume>106</volume>(<issue>3</issue>): <fpage>691</fpage>-<lpage>744</lpage>.</mixed-citation></ref></ref-list></tp:taxon-treatment>
