# Supplementary material for: The genus Scaphidium Olivier in East China (Coleoptera, Staphylinidae, Scaphidiinae)
Source: Zookeys. 2014 Apr 17;(403):47–96. doi: 10.3897/zookeys.403.7220 (PMC4023239; doi:10.3897/zookeys.403.7220)
Supplement: XML Treatment for Scaphidium stigmatinotum [file zookeys.403.7220-treatment17.xml]

<!DOCTYPE tp:taxon-treatment
  PUBLIC "-//TaxonX//DTD Taxonomic Treatment Publishing DTD v0 20100105//EN" "tax-treatment-NSO.dtd">
<tp:taxon-treatment xmlns:tp="http://www.plazi.org/taxpub"><tp:treatment-meta><mixed-citation publication-type="journal"><person-group><name><surname>Tang</surname><given-names>Liang</given-names></name><name><surname>Li</surname><given-names>Li-Zhen</given-names></name><name><surname>He</surname><given-names>Wen-Jia</given-names></name></person-group><article-title>The genus <italic>Scaphidium</italic> Olivier in East China (Coleoptera, Staphylinidae, Scaphidiinae)</article-title><source>Zookeys</source><day>17</day><month>4</month><year>2014</year><volume>2014</volume><issue>403</issue><fpage>47</fpage><lpage>96</lpage><pub-id pub-id-type="doi">10.3897/zookeys.403.7220</pub-id></mixed-citation></tp:treatment-meta><tp:nomenclature><tp:taxon-name>
                        <tp:taxon-name-part taxon-name-part-type="genus">Scaphidium</tp:taxon-name-part>
                        <tp:taxon-name-part taxon-name-part-type="species">stigmatinotum</tp:taxon-name-part>
                        <object-id xmlns:xlink="http://www.w3.org/1999/xlink" xlink:type="simple">http://species-id.net/wiki/Scaphidium_stigmatinotum</object-id>
                    </tp:taxon-name><tp:taxon-authority>Löbl, 1999</tp:taxon-authority><xref ref-type="fig" rid="F12">Figs 46</xref><xref ref-type="fig" rid="F12">, 47</xref><xref ref-type="fig" rid="F23">, 122–125</xref><tp:nomenclature-citation-list><tp:nomenclature-citation><tp:taxon-name>Scaphidium stigmatinotum</tp:taxon-name><comment> Löbl, 1999: 719; <xref ref-type="bibr" rid="B10">He et al. 2008b</xref>: 60; Tang and Li 2013: 179.</comment></tp:nomenclature-citation><!--PageBreak--></tp:nomenclature-citation-list></tp:nomenclature><tp:treatment-sec sec-type="Material examined"><title>Material examined.</title><p><bold>Shaanxi:</bold> 2♂♂6♀♀, Zhouzhi County, Qinling, Houzhenzi, <named-content xmlns:xlink="http://www.w3.org/1999/xlink" content-type="dwc:verbatimCoordinates" xlink:type="simple"><named-content content-type="dwc:verbatimCoordinates" xlink:type="simple">33°50'613"N, 107°50'183"E</named-content></named-content>, alt. 1336m, 17–19.VII.2009, Huang &amp; Xu leg. (SHNU); 2♂♂, Zhashui County, Yingpan Town, Hongmiaohe Vil., <named-content xmlns:xlink="http://www.w3.org/1999/xlink" content-type="dwc:verbatimCoordinates" xlink:type="simple"><named-content content-type="dwc:verbatimCoordinates" xlink:type="simple">33°82'189"N, 108°98'289"E</named-content></named-content>, alt. 1110m, 3.VI.2007, H.-L. Shi leg. (IOZ). <bold>Hunan:</bold> 1♂, Mangshan, 25.IV.1977, J.-Y. Wu leg. (SEM) <bold>Anhui:</bold> 5♂♂8♀♀, Yuexi County, Yaoluoping, alt. 1050–1650m, 16–19.VI.2013, Dai &amp; Peng leg. (SHNU) <bold>Jiangsu:</bold> 1♀, Nanjing City, Zijinshan, 10.VII.2005, Y. Huang leg. (SHNU); 1♀, Nanjing City, Zijinshan, 14.V.2006, L. Tang leg. (SHNU) <bold>Zhejiang:</bold> 1♀, Lin’an City, Tianmushan, alt. 300m, 10.VI.2007, Y.-X. Wu leg. (SHNU); 1♀, ibidem, <named-content xmlns:xlink="http://www.w3.org/1999/xlink" content-type="dwc:verbatimCoordinates" xlink:type="simple"><named-content content-type="dwc:verbatimCoordinates" xlink:type="simple">30°19'10"N, 119°26'51"E</named-content></named-content>, alt. 410m, 21.X.2013, X.-B. Song leg. (SHNU); 1♀, Xianju County, Danzhu, alt. 450–600m, 2.VI.2006, Li &amp; Shen leg. (SHNU); 1♀, Zhuji City, Caotazheng, Qiandashan, <named-content xmlns:xlink="http://www.w3.org/1999/xlink" content-type="dwc:verbatimCoordinates" xlink:type="simple"><named-content content-type="dwc:verbatimCoordinates" xlink:type="simple">29°39'04"N, 120°08'19"E</named-content></named-content>, alt. 140m, under moss, 17.III.2012, T. X. Zhao leg. (CZTX); 1♂2♀♀, ibidem, from fungi, 30.IV.2012, T. X. Zhao leg. (CZTX); 1♂, ibidem, from fungi, 13.V.2012, T. X. Zhao leg. (CZTX); 1♀, Kaihua County, Gutianshan, <named-content xmlns:xlink="http://www.w3.org/1999/xlink" content-type="dwc:verbatimCoordinates" xlink:type="simple"><named-content content-type="dwc:verbatimCoordinates" xlink:type="simple">29°15'N, 118°8'E</named-content></named-content>, 21.VI.2013, X.-B. Song leg. (SHNU) <bold>Fujian:</bold> 1♂, Jianning, Jinraoshan, 11.VI.1959, Jin &amp; Lin leg. (SEM); 1♂1♀, Wuyishan City, Guadun, <named-content xmlns:xlink="http://www.w3.org/1999/xlink" content-type="dwc:verbatimCoordinates" xlink:type="simple"><named-content content-type="dwc:verbatimCoordinates" xlink:type="simple">24°44'2"N, 117°38'15"E</named-content></named-content>, alt. 1200–1300m, 28.V.2012, X.-B. Song, leg. (SHNU) <bold>Guangdong:</bold> 1♀, Ruyuan County, Nanling N. R., alt. 1050m, 15.VII.2012, Ning &amp; Yu leg. (SHNU); 1♀, ibidem, 1.VII.2009, L. Tang leg. (SHNU); 1♂, ibidem, 23.VIII.2009, L. Tang leg. (SHNU); 1♂, Shixing County, Chebaling, Xianrendong Vil., N24°73'478, E114°20'727", alt. 1508m, 26.VII.2008, H.-B. Liang leg. (IOZ); 1♂, Lian County, Nanling, Dadongshan, 3.VI.1998, Ouyang leg. (SYSU); 1♂, ibidem, 1.VIII.2007, H.-D. Chen leg. (SYSU); 1♂, ibidem, 26.VI.2009, R.-X. Jiang leg. (SYSU) <bold>Guangxi:</bold> 2♂♂1♀, Lingui County, Huaping N. R., Anjingping, alt. 1320m, 12.VII.2011, Peng &amp; Zhu leg. (SHNU); 1♂1♀, Damingshan, <named-content xmlns:xlink="http://www.w3.org/1999/xlink" content-type="dwc:verbatimCoordinates" xlink:type="simple"><named-content content-type="dwc:verbatimCoordinates" xlink:type="simple">23°23'N, 108°29'E</named-content></named-content>, alt. 1200–1300m, 30.VII.2012, J.-Y. Hu &amp; X.-B. Song leg. (SHNU).</p></tp:treatment-sec><tp:treatment-sec sec-type="Distribution"><title>Distribution.</title><p>China (Shaanxi, Hunan, Anhui, Jiangsu, Zhejiang, Fujian, Guangdong, Guangxi, Yunnan).</p></tp:treatment-sec><tp:treatment-sec sec-type="Remarks"><title>Remarks.</title><p>This is new record to Anhui. The type locality: Yizu shan in original description is a typo error, which should be Jizushan of Central Yunnan. The species is characterized by the extremely dense punctation on the dorsum of the body and by one black dot entirely sealed in the basal fascia of the elytra.</p><fig id="F12" position="float" orientation="portrait"><label>Figures 46–49.</label><caption><p>Habitus of <italic><tp:taxon-name>Scaphidium</tp:taxon-name></italic>. <bold>46, 47</bold> <italic><tp:taxon-name>Scaphidium stigmatinotum</tp:taxon-name></italic> <bold>48, 49</bold> <italic><tp:taxon-name>Scaphidium wuyongxiangi</tp:taxon-name></italic>. Scales = 1 mm.</p></caption><graphic xmlns:xlink="http://www.w3.org/1999/xlink" xlink:href="zookeys-403-047-g012.jpg" position="float" orientation="portrait" xlink:type="simple"/></fig></tp:treatment-sec><tp:treatment-sec><!--Section generated to contain objects referenced in tp:taxon-treatment.--><fig id="F23" position="float" orientation="portrait"><label>Figures 122–129.</label><caption><p>Characters of <italic><tp:taxon-name>Scaphidium</tp:taxon-name></italic>. <bold>122–125</bold> <italic><tp:taxon-name>Scaphidium stigmatinotum</tp:taxon-name></italic> <bold>126–129</bold> <italic><tp:taxon-name>Scaphidium wuyongxiangi</tp:taxon-name></italic> <bold>122, 123, 126, 127</bold> aedeagus <bold>124, 128</bold> antenna <bold>125, 129</bold> male foreleg. Scales = 0.25 mm (<bold>122, 123, 126, 127</bold>); scales = 1 mm (<bold>124, 125, 128, 129</bold>).</p></caption><graphic xmlns:xlink="http://www.w3.org/1999/xlink" xlink:href="zookeys-403-047-g023.jpg" position="float" orientation="portrait" xlink:type="simple"/></fig></tp:treatment-sec><ref-list><ref id="B10"><mixed-citation xmlns:xlink="http://www.w3.org/1999/xlink" xlink:type="simple"><person-group><name name-style="western"><surname>He</surname><given-names>W-J</given-names></name><name name-style="western"><surname>Tang</surname><given-names>L</given-names></name><name name-style="western"><surname>Li</surname><given-names>L-Z</given-names></name></person-group> (<year>2008b</year>) <article-title>A review of the genus <italic>Scaphidium</italic> Oliver (Coleoptera, Staphylinidae, Scaphidiinae) from Tianmushan, East China.</article-title><source>Zootaxa</source><volume>1898</volume>: <fpage>55</fpage>-<lpage>62</lpage>.</mixed-citation></ref></ref-list></tp:taxon-treatment>
