# Supplementary material for: The genus Scaphidium Olivier in East China (Coleoptera, Staphylinidae, Scaphidiinae)
Source: Zookeys. 2014 Apr 17;(403):47–96. doi: 10.3897/zookeys.403.7220 (PMC4023239; doi:10.3897/zookeys.403.7220)
Supplement: XML Treatment for Scaphidium wuyongxiangi [file zookeys.403.7220-treatment18.xml]

<!DOCTYPE tp:taxon-treatment
  PUBLIC "-//TaxonX//DTD Taxonomic Treatment Publishing DTD v0 20100105//EN" "tax-treatment-NSO.dtd">
<tp:taxon-treatment xmlns:tp="http://www.plazi.org/taxpub"><tp:treatment-meta><mixed-citation publication-type="journal"><person-group><name><surname>Tang</surname><given-names>Liang</given-names></name><name><surname>Li</surname><given-names>Li-Zhen</given-names></name><name><surname>He</surname><given-names>Wen-Jia</given-names></name></person-group><article-title>The genus <italic>Scaphidium</italic> Olivier in East China (Coleoptera, Staphylinidae, Scaphidiinae)</article-title><source>Zookeys</source><day>17</day><month>4</month><year>2014</year><volume>2014</volume><issue>403</issue><fpage>47</fpage><lpage>96</lpage><pub-id pub-id-type="doi">10.3897/zookeys.403.7220</pub-id></mixed-citation></tp:treatment-meta><tp:nomenclature><tp:taxon-name>
                        <tp:taxon-name-part taxon-name-part-type="genus">Scaphidium</tp:taxon-name-part>
                        <tp:taxon-name-part taxon-name-part-type="species">wuyongxiangi</tp:taxon-name-part>
                        <object-id xmlns:xlink="http://www.w3.org/1999/xlink" xlink:type="simple">http://species-id.net/wiki/Scaphidium_wuyongxiangi</object-id>
                    </tp:taxon-name><tp:taxon-authority>He, Tang &amp; Li, 2008</tp:taxon-authority><xref ref-type="fig" rid="F12">Figs 48</xref><xref ref-type="fig" rid="F12">, 49</xref><xref ref-type="fig" rid="F23">, 126–129</xref><xref ref-type="fig" rid="F27">, 166</xref><tp:nomenclature-citation-list><tp:nomenclature-citation><tp:taxon-name>Scaphidium wuyongxiangi</tp:taxon-name><comment> He, Tang &amp; Li, 2008b: 57; Tang and Li 2013: 178.</comment></tp:nomenclature-citation></tp:nomenclature-citation-list></tp:nomenclature><tp:treatment-sec sec-type="Material examined"><title>Material examined.</title><p><bold>Holotype.</bold> <bold>Zhejiang:</bold> ♂, Lin’an City, Tianmushan, 15~28.VIII.2003, Tang &amp; Hu leg. (SHNU) <bold>Paratypes. Zhejiang:</bold> 1♂, Anji County, Longwangshan, 27.IV.2006, Tang &amp; He leg. (SHNU); 1♀, Lin’an City, Tianmushan, alt. 300–400m, <!--PageBreak--><!--PageBreak-->11–15.VI.2007, HU Jia-Yao &amp; WANG Yong-Yin leg. (SHNU); 1♀, ibidem, alt. 1000m, 19.V.2006, L. Ding leg. (SHNU); 2♂♂, Changhua Town, Qingliangfeng N. R., alt. 900m, 13.V.2008, BI Wen-Xuan leg. (SHNU) <bold>Anhui:</bold> 1♂7♀♀, Guniujiang, alt. 950–1050m, 28.IV.2005, Tang &amp; Hu leg. (SHNU).</p></tp:treatment-sec><tp:treatment-sec sec-type="Other material"><title>Other material.</title><p><bold>Anhui:</bold> 1♂1♀, Yuexi County, Yaoluoping, alt. 1050–1650m, 17–19.VI.2013, Dai &amp; Peng leg. (SHNU) <bold>Zhejiang:</bold> 1♂, Lin’an City, West Tianmushan, 5.VI.2008, X.-B. Song leg. (SHNU); 3♂♂1♀, ibidem, alt. 1000m, 7.VIII.2010, L. Tang leg. (SHNU); 1♀, ibidem, 12.V.2012, Li leg. (SHNU); 1♂, ibidem, <named-content xmlns:xlink="http://www.w3.org/1999/xlink" content-type="dwc:verbatimCoordinates" xlink:type="simple"><named-content content-type="dwc:verbatimCoordinates" xlink:type="simple">30°23'N, 119°25'E</named-content></named-content>, alt. 1450m, 8.IX.2012 (SHNU); 2♂♂2♀♀, Lin’an City, East Tianmushan, alt. 1050–1150m, 13.IV.2011, Peng &amp; Zhu leg. (SHNU); 1♂1♀, Anji County, Tonghanggang, <named-content xmlns:xlink="http://www.w3.org/1999/xlink" content-type="dwc:verbatimCoordinates" xlink:type="simple"><named-content content-type="dwc:verbatimCoordinates" xlink:type="simple">30°24'N, 119°26'E</named-content></named-content>, alt. 1480m, 10.VI.2012, J.-Q. Zhu leg. (SHNU); 2♂♂1♀, Anji County, Longwangshan, Qianmutian, <named-content xmlns:xlink="http://www.w3.org/1999/xlink" content-type="dwc:verbatimCoordinates" xlink:type="simple"><named-content content-type="dwc:verbatimCoordinates" xlink:type="simple">30°24'N, 119°25'E</named-content></named-content>, alt. 1050–1250m, 7.VI.2012, Hu, Yin &amp; Ning leg. (SHNU); 3♂♂4♀♀, ibidem, <named-content xmlns:xlink="http://www.w3.org/1999/xlink" content-type="dwc:verbatimCoordinates" xlink:type="simple"><named-content content-type="dwc:verbatimCoordinates" xlink:type="simple">30°23'59"N, 119°26'26"E</named-content></named-content>, alt. 1350m, 14.V.2013, Song &amp; Tang leg. (SHNU); 1♀, Qingliangfeng, Longtangshan, Jiupu Vil., alt. 600–1000m, 19.VII.2009, Z.-W. Yin leg. (SHNU); 1♀, Longquan City, Fengyangshan, alt. 1500m, 10.VIII.2008, W.-X. Bi leg. (SHNU) <bold>Fujian:</bold> 3♂♂1♀, Wuyishan City, Guadun, N 27°45', E117°28', alt. 1800 m, 1.VI.2012, Peng &amp; Dai leg. (SHNU) <bold>Jiangxi:</bold> 2♀♀, Yichun City, Mingyueshan, <named-content xmlns:xlink="http://www.w3.org/1999/xlink" content-type="dwc:verbatimCoordinates" xlink:type="simple"><named-content content-type="dwc:verbatimCoordinates" xlink:type="simple">27°35'44"N, 114°16'26"E</named-content></named-content>, alt. 1140m, 23.X.2013, Peng, Shen &amp; Yan leg. (SHNU); 4♂♂, Luxi County, Yangshimu, <named-content xmlns:xlink="http://www.w3.org/1999/xlink" content-type="dwc:verbatimCoordinates" xlink:type="simple"><named-content content-type="dwc:verbatimCoordinates" xlink:type="simple">27°33'58"N, 114°14'24"E</named-content></named-content>, alt. 1230m, 25.X.2013, Peng, Sheng &amp; Yan leg. (SHNU); 15♂♂9♀♀, Luxi County, Wugongshan, <named-content xmlns:xlink="http://www.w3.org/1999/xlink" content-type="dwc:verbatimCoordinates" xlink:type="simple"><named-content content-type="dwc:verbatimCoordinates" xlink:type="simple">27°27'55"N, 114°10'10"E</named-content></named-content>, alt. 1280m, 28.X.2013, Peng, Shen &amp; Yan leg. (SHNU) <bold>Sichuan:</bold> 1♂1♀, Mingshan County, Mendingshan, alt. 1400m, 6.VIII.2009, Tang &amp; He leg. (SHNU).</p></tp:treatment-sec><tp:treatment-sec sec-type="Distribution"><title>Distribution.</title><p>China (Zhejiang, Anhui, Jiangxi, Fujian, Sichuan).</p></tp:treatment-sec><tp:treatment-sec sec-type="Remarks"><title>Remarks.</title><p>This is new record to Jiangxi. The species is characterized by its dumbbell-shaped fascia of elytra.</p></tp:treatment-sec><tp:treatment-sec><!--Section generated to contain objects referenced in tp:taxon-treatment.--><fig id="F12" position="float" orientation="portrait"><label>Figures 46–49.</label><caption><p>Habitus of <italic><tp:taxon-name>Scaphidium</tp:taxon-name></italic>. <bold>46, 47</bold> <italic><tp:taxon-name>Scaphidium stigmatinotum</tp:taxon-name></italic> <bold>48, 49</bold> <italic><tp:taxon-name>Scaphidium wuyongxiangi</tp:taxon-name></italic>. Scales = 1 mm.</p></caption><graphic xmlns:xlink="http://www.w3.org/1999/xlink" xlink:href="zookeys-403-047-g012.jpg" position="float" orientation="portrait" xlink:type="simple"/></fig><fig id="F23" position="float" orientation="portrait"><label>Figures 122–129.</label><caption><p>Characters of <italic><tp:taxon-name>Scaphidium</tp:taxon-name></italic>. <bold>122–125</bold> <italic><tp:taxon-name>Scaphidium stigmatinotum</tp:taxon-name></italic> <bold>126–129</bold> <italic><tp:taxon-name>Scaphidium wuyongxiangi</tp:taxon-name></italic> <bold>122, 123, 126, 127</bold> aedeagus <bold>124, 128</bold> antenna <bold>125, 129</bold> male foreleg. Scales = 0.25 mm (<bold>122, 123, 126, 127</bold>); scales = 1 mm (<bold>124, 125, 128, 129</bold>).</p></caption><graphic xmlns:xlink="http://www.w3.org/1999/xlink" xlink:href="zookeys-403-047-g023.jpg" position="float" orientation="portrait" xlink:type="simple"/></fig><fig id="F27" position="float" orientation="portrait"><label>Figures 156–166.</label><caption><p><bold>156</bold> Habitat of <italic><tp:taxon-name>Scaphidium biwenxuani</tp:taxon-name></italic> (Photo by Mr. Liang Tang from Zhejiang, Anji County, Longwangshan at 14.V.2013) <bold>157</bold> host fungi of <italic><tp:taxon-name>Scaphidium biwenxuani</tp:taxon-name></italic> (Photo by Mr. Liang Tang from Zhejiang, Lin’an City, West Tianmushan at 22.VIII.2009) <bold>158, 159</bold> overwinter population of <italic><tp:taxon-name>Scaphidium biwenxuani</tp:taxon-name></italic> in cerambycid galleries (Photo by Mr. Wen-Xuan Bi from Zhejiang, Lin’an City, West Tianmushan at 29.I.2009) <bold>160</bold> host fungi of <italic><tp:taxon-name>Scaphidium biwenxuani</tp:taxon-name></italic> (Photo by Mr. Liang Tang from Zhejiang, Qingyuan County, Baishanzu at 23.IX.2008) <bold>161, 162</bold> Prepupa and pupa of <italic><tp:taxon-name>Scaphidium biwenxuani</tp:taxon-name></italic> (Photo by Mr. Liang Tang from Zhejiang, Lin’an City, West Tianmushan at 9.VIII.2010); <bold>163</bold> larva of <italic><tp:taxon-name>Scaphidium spinatum</tp:taxon-name></italic> (Photo by Mr. Liang Tang in lab at 2.VII.2013, larva collected from Zhejiang, Yuexi County, Yaoluoping) <bold>164, 165</bold> host fungi of <italic><tp:taxon-name>Scaphidium klapperichi</tp:taxon-name></italic> (Photo by Mr. Liang Tang from Zhejiang, Qingyuan County, Baishanzu at 23.IX.2008) <bold>166</bold> host fungi and <italic><tp:taxon-name>Scaphidium wuyongxiangi</tp:taxon-name></italic> (Photo by Mr. Liang Tang from Zhejiang, Anji County, Longwangshan at 14.V.2013)</p></caption><graphic xmlns:xlink="http://www.w3.org/1999/xlink" xlink:href="zookeys-403-047-g027.jpg" position="float" orientation="portrait" xlink:type="simple"/></fig></tp:treatment-sec></tp:taxon-treatment>
