# Supplementary material for: The genus Scaphidium Olivier in East China (Coleoptera, Staphylinidae, Scaphidiinae)
Source: Zookeys. 2014 Apr 17;(403):47–96. doi: 10.3897/zookeys.403.7220 (PMC4023239; doi:10.3897/zookeys.403.7220)
Supplement: XML Treatment for Scaphidium vernicatum [file zookeys.403.7220-treatment19.xml]

<!DOCTYPE tp:taxon-treatment
  PUBLIC "-//TaxonX//DTD Taxonomic Treatment Publishing DTD v0 20100105//EN" "tax-treatment-NSO.dtd">
<tp:taxon-treatment xmlns:tp="http://www.plazi.org/taxpub"><tp:treatment-meta><mixed-citation publication-type="journal"><person-group><name><surname>Tang</surname><given-names>Liang</given-names></name><name><surname>Li</surname><given-names>Li-Zhen</given-names></name><name><surname>He</surname><given-names>Wen-Jia</given-names></name></person-group><article-title>The genus <italic>Scaphidium</italic> Olivier in East China (Coleoptera, Staphylinidae, Scaphidiinae)</article-title><source>Zookeys</source><day>17</day><month>4</month><year>2014</year><volume>2014</volume><issue>403</issue><fpage>47</fpage><lpage>96</lpage><pub-id pub-id-type="doi">10.3897/zookeys.403.7220</pub-id></mixed-citation></tp:treatment-meta><tp:nomenclature><tp:taxon-name>
                        <tp:taxon-name-part taxon-name-part-type="genus">Scaphidium</tp:taxon-name-part>
                        <tp:taxon-name-part taxon-name-part-type="species">vernicatum</tp:taxon-name-part>
                        <object-id xmlns:xlink="http://www.w3.org/1999/xlink" xlink:type="simple">http://species-id.net/wiki/Scaphidium_vernicatum</object-id>
                    </tp:taxon-name><tp:taxon-authority>(Pic, 1954)</tp:taxon-authority><xref ref-type="fig" rid="F13">Figs 50</xref><xref ref-type="fig" rid="F13">, 51</xref><xref ref-type="fig" rid="F24">, 130–133</xref><tp:nomenclature-citation-list><tp:nomenclature-citation><tp:taxon-name>Scaphium vernicatum</tp:taxon-name><comment> Pic, 1954c: 57; <xref ref-type="bibr" rid="B13">Löbl 1999</xref>: 711.</comment></tp:nomenclature-citation></tp:nomenclature-citation-list></tp:nomenclature><tp:treatment-sec sec-type="Material examined"><title>Material examined.</title><p><bold>Paralectotype.</bold> <bold>Fujian:</bold> 1♀, Kuatun, 4.V.1946. (MHNG).</p></tp:treatment-sec><tp:treatment-sec sec-type="Other material"><title>Other material.</title><p><bold>Fujian:</bold> 3♂♂2♀♀, Wuyishan City, Guadun, alt. 1100–1500m, 29.V.–1.VI. 2012, Song, Peng &amp; Dai leg. (SHNU)</p></tp:treatment-sec><tp:treatment-sec sec-type="Distribution"><title>Distribution.</title><p>China (Fujian, Jiangxi).</p></tp:treatment-sec><tp:treatment-sec sec-type="Remarks"><title>Remarks.</title><p>The species is the largest species in China, with the BL 8.7–14.3 mm. It is extremely similar to <!--PageBreak--><italic><tp:taxon-name>Scaphidium perpulchrum</tp:taxon-name></italic> Csiki, 1909 from Vietnam and no striking difference is known between them, though an immature male specimen of <italic><tp:taxon-name>Scaphidium perpulchrum</tp:taxon-name></italic> identified by Löbl has larger elytral fascia and faint coloration of body. The species is also similar to <italic><tp:taxon-name>Scaphidium direptum</tp:taxon-name></italic> Tang &amp; Li, 2010 and <italic><tp:taxon-name>Scaphidium connexum</tp:taxon-name></italic> sp. n., but differs from them by the larger body size and bicolored legs, and from <italic><tp:taxon-name>Scaphidium connexum</tp:taxon-name></italic> also by the subhumeral fascia consisting of two separated yellow dots which are connected in <italic><tp:taxon-name>Scaphidium connexum</tp:taxon-name></italic>.</p><fig id="F13" position="float" orientation="portrait"><label>Figures 50–53.</label><caption><p>Habitus of <italic><tp:taxon-name>Scaphidium</tp:taxon-name></italic>. <bold>50, 51</bold> <italic><tp:taxon-name>Scaphidium vernicatum</tp:taxon-name></italic> <bold>52, 53</bold> <italic><tp:taxon-name>Scaphidium perpulchrum</tp:taxon-name></italic>. Scales = 1 mm.</p></caption><graphic xmlns:xlink="http://www.w3.org/1999/xlink" xlink:href="zookeys-403-047-g013.jpg" position="float" orientation="portrait" xlink:type="simple"/></fig><!--PageBreak--></tp:treatment-sec><tp:treatment-sec><!--Section generated to contain objects referenced in tp:taxon-treatment.--><fig id="F24" position="float" orientation="portrait"><label>Figures 130–137.</label><caption><p>Characters of <italic><tp:taxon-name>Scaphidium</tp:taxon-name></italic>. <bold>130–133</bold> <italic><tp:taxon-name>Scaphidium vernicatum</tp:taxon-name></italic> <bold>134–137</bold> <italic><tp:taxon-name>Scaphidium direptum</tp:taxon-name></italic> <bold>130, 131, 134, 135</bold> aedeagus <bold>132, 136</bold> antenna <bold>133, 137</bold> male foreleg. Scales = 0.25 mm (<bold>130, 131, 134, 135</bold>); scales = 1 mm (<bold>132, 133, 136, 137</bold>).</p></caption><graphic xmlns:xlink="http://www.w3.org/1999/xlink" xlink:href="zookeys-403-047-g024.jpg" position="float" orientation="portrait" xlink:type="simple"/></fig></tp:treatment-sec><ref-list><ref id="B13"><mixed-citation xmlns:xlink="http://www.w3.org/1999/xlink" xlink:type="simple"><person-group><name name-style="western"><surname>Löbl</surname><given-names>I</given-names></name></person-group> (<year>1999</year>) <article-title>A review of the Scaphidiinae (Coleoptera: Staphylinidae) of the People’s Republic of the China, I.</article-title><source>Revue Suisse de Zoologie</source><volume>106</volume>(<issue>3</issue>): <fpage>691</fpage>-<lpage>744</lpage>.</mixed-citation></ref></ref-list></tp:taxon-treatment>
