# Supplementary material for: The genus Scaphidium Olivier in East China (Coleoptera, Staphylinidae, Scaphidiinae)
Source: Zookeys. 2014 Apr 17;(403):47–96. doi: 10.3897/zookeys.403.7220 (PMC4023239; doi:10.3897/zookeys.403.7220)
Supplement: XML Treatment for Scaphidium direptum [file zookeys.403.7220-treatment20.xml]

<!DOCTYPE tp:taxon-treatment
  PUBLIC "-//TaxonX//DTD Taxonomic Treatment Publishing DTD v0 20100105//EN" "tax-treatment-NSO.dtd">
<tp:taxon-treatment xmlns:tp="http://www.plazi.org/taxpub"><tp:treatment-meta><mixed-citation publication-type="journal"><person-group><name><surname>Tang</surname><given-names>Liang</given-names></name><name><surname>Li</surname><given-names>Li-Zhen</given-names></name><name><surname>He</surname><given-names>Wen-Jia</given-names></name></person-group><article-title>The genus <italic>Scaphidium</italic> Olivier in East China (Coleoptera, Staphylinidae, Scaphidiinae)</article-title><source>Zookeys</source><day>17</day><month>4</month><year>2014</year><volume>2014</volume><issue>403</issue><fpage>47</fpage><lpage>96</lpage><pub-id pub-id-type="doi">10.3897/zookeys.403.7220</pub-id></mixed-citation></tp:treatment-meta><tp:nomenclature><tp:taxon-name>
                        <tp:taxon-name-part taxon-name-part-type="genus">Scaphidium</tp:taxon-name-part>
                        <tp:taxon-name-part taxon-name-part-type="species">direptum</tp:taxon-name-part>
                        <object-id xmlns:xlink="http://www.w3.org/1999/xlink" xlink:type="simple">http://species-id.net/wiki/Scaphidium_direptum</object-id>
                    </tp:taxon-name><tp:taxon-authority>Tang &amp; Li, 2010</tp:taxon-authority><xref ref-type="fig" rid="F14">Figs 54</xref><xref ref-type="fig" rid="F14">, 55</xref><xref ref-type="fig" rid="F24">, 134–137</xref><tp:nomenclature-citation-list><tp:nomenclature-citation><tp:taxon-name>Scaphidium direptum</tp:taxon-name><comment> Tang &amp; Li, 2010b: 318.</comment></tp:nomenclature-citation></tp:nomenclature-citation-list></tp:nomenclature><tp:treatment-sec sec-type="Material examined"><title>Material examined.</title><p><bold>Holotype.</bold> <bold>Guangdong:</bold> ♂, Shixing County, Chebaling N. R., alt. 365–500m, 23–26. VII.2008, X.-Y. Zhu leg. (SHNU).</p></tp:treatment-sec><tp:treatment-sec sec-type="Paratypes"><title>Paratypes.</title><p><bold>Guangdong:</bold> 1♂1♀, same data as for the holotype. (SHNU) <bold>Fujian:</bold> 1♀, Wuping County, Liangyeshan N. R., alt. 510m, 19.XI.2006, W.-J. He leg. (SHNU).</p></tp:treatment-sec><tp:treatment-sec sec-type="Other material"><title>Other material.</title><p><bold>Guangdong:</bold> 1♂, Leqing County, Bijiashan, alt. 120–200m, 16–18.X.2003, K.-B. Deng leg. (SYSU) <bold>Guangxi:</bold> 1♀, Shangsi County, Shiwandashan, alt. 300–500m, 25.IV.2011, Zhai, Peng &amp; Zhu leg. (SHNU)</p></tp:treatment-sec><tp:treatment-sec sec-type="Distribution"><title>Distribution.</title><p>China (Guangdong, Fujian, Guangxi).</p></tp:treatment-sec><tp:treatment-sec sec-type="Remarks"><title>Remarks.</title><p>This is a new record for Guangxi. The species is similar to <italic><tp:taxon-name>Scaphidium vernicatum</tp:taxon-name></italic>, <italic><tp:taxon-name>Scaphidium perpulchrum</tp:taxon-name></italic> and <italic><tp:taxon-name>Scaphidium connexum</tp:taxon-name></italic>; for differences see remarks under <italic><tp:taxon-name>Scaphidium vernicatum</tp:taxon-name></italic>.</p><fig id="F14" position="float" orientation="portrait"><label>Figures 54–57.</label><caption><p>Habitus of <italic><tp:taxon-name>Scaphidium</tp:taxon-name></italic>. <bold>54, 55</bold> <italic><tp:taxon-name>Scaphidium direptum</tp:taxon-name></italic> <bold>56, 57</bold> <italic><tp:taxon-name>Scaphidium connexum</tp:taxon-name></italic>. Scales = 1 mm.</p></caption><graphic xmlns:xlink="http://www.w3.org/1999/xlink" xlink:href="zookeys-403-047-g014.jpg" position="float" orientation="portrait" xlink:type="simple"/></fig></tp:treatment-sec><tp:treatment-sec><!--Section generated to contain objects referenced in tp:taxon-treatment.--><fig id="F24" position="float" orientation="portrait"><label>Figures 130–137.</label><caption><p>Characters of <italic><tp:taxon-name>Scaphidium</tp:taxon-name></italic>. <bold>130–133</bold> <italic><tp:taxon-name>Scaphidium vernicatum</tp:taxon-name></italic> <bold>134–137</bold> <italic><tp:taxon-name>Scaphidium direptum</tp:taxon-name></italic> <bold>130, 131, 134, 135</bold> aedeagus <bold>132, 136</bold> antenna <bold>133, 137</bold> male foreleg. Scales = 0.25 mm (<bold>130, 131, 134, 135</bold>); scales = 1 mm (<bold>132, 133, 136, 137</bold>).</p></caption><graphic xmlns:xlink="http://www.w3.org/1999/xlink" xlink:href="zookeys-403-047-g024.jpg" position="float" orientation="portrait" xlink:type="simple"/></fig></tp:treatment-sec></tp:taxon-treatment>
