# Supplementary material for: The genus Scaphidium Olivier in East China (Coleoptera, Staphylinidae, Scaphidiinae)
Source: Zookeys. 2014 Apr 17;(403):47–96. doi: 10.3897/zookeys.403.7220 (PMC4023239; doi:10.3897/zookeys.403.7220)
Supplement: XML Treatment for Scaphidium connexum [file zookeys.403.7220-treatment21.xml]

<!DOCTYPE tp:taxon-treatment
  PUBLIC "-//TaxonX//DTD Taxonomic Treatment Publishing DTD v0 20100105//EN" "tax-treatment-NSO.dtd">
<tp:taxon-treatment xmlns:tp="http://www.plazi.org/taxpub"><tp:treatment-meta><mixed-citation publication-type="journal"><person-group><name><surname>Tang</surname><given-names>Liang</given-names></name><name><surname>Li</surname><given-names>Li-Zhen</given-names></name><name><surname>He</surname><given-names>Wen-Jia</given-names></name></person-group><article-title>The genus <italic>Scaphidium</italic> Olivier in East China (Coleoptera, Staphylinidae, Scaphidiinae)</article-title><source>Zookeys</source><day>17</day><month>4</month><year>2014</year><volume>2014</volume><issue>403</issue><fpage>47</fpage><lpage>96</lpage><pub-id pub-id-type="doi">10.3897/zookeys.403.7220</pub-id></mixed-citation></tp:treatment-meta><tp:nomenclature><tp:taxon-name>
                        <tp:taxon-name-part taxon-name-part-type="genus">Scaphidium</tp:taxon-name-part>
                        <tp:taxon-name-part taxon-name-part-type="species">connexum</tp:taxon-name-part>
                        <object-id xmlns:xlink="http://www.w3.org/1999/xlink" content-type="zoobank" xlink:type="simple">http://zoobank.org/C0043E72-CCA0-4FED-AF4F-71BED5D27885</object-id>
                        <object-id xmlns:xlink="http://www.w3.org/1999/xlink" xlink:type="simple">http://species-id.net/wiki/Scaphidium_connexum</object-id>
                    </tp:taxon-name><tp:taxon-status xmlns:xlink="http://www.w3.org/1999/xlink" xlink:type="simple">sp. n.</tp:taxon-status><xref ref-type="fig" rid="F14">Figs 56</xref><xref ref-type="fig" rid="F14">, 57</xref><xref ref-type="fig" rid="F25">, 138–141</xref><tp:nomenclature-citation-list><tp:nomenclature-citation><tp:taxon-name>Scaphidium vernicatum</tp:taxon-name><comment>: Tang &amp; Li, 2010b: 320 (misidentification).</comment></tp:nomenclature-citation></tp:nomenclature-citation-list></tp:nomenclature><tp:treatment-sec sec-type="Type material"><title>Type material.</title><p><bold>Holotype.</bold> <bold>Zhejiang:</bold> ♂, Kaihua County, Gutianshan, <named-content xmlns:xlink="http://www.w3.org/1999/xlink" content-type="dwc:verbatimCoordinates" xlink:type="simple"><named-content content-type="dwc:verbatimCoordinates" xlink:type="simple">29°15'N, 118°8'E</named-content></named-content>, alt. 800m, 21.VI.2013, X.-B. Song leg. (SHNU).</p></tp:treatment-sec><tp:treatment-sec sec-type="Paratypes"><title>Paratypes.</title><p><bold>Zhejiang:</bold> 3♂♂1♀, same data as for the holotype (1 pair in MHNG, remaining in SHNU); 1♂, ibidem, <named-content xmlns:xlink="http://www.w3.org/1999/xlink" content-type="dwc:verbatimCoordinates" xlink:type="simple"><named-content content-type="dwc:verbatimCoordinates" xlink:type="simple">29°14'N, 118°8'E</named-content></named-content>, alt. 400–500m, 19.VI.2013, X.-B. Song leg. (SHNU). <bold>Fujian:</bold> 1♀, Fuzhou City, Beifeng, 4.III.2004, M. Li leg. (SHNU); 1♂, Wuyishan, Guadun, alt. 1200m, 9.VI.2009, Y. Huang leg. (SHNU); 3♀♀, ibidem, N27°44', E117°38", alt. 1300–1500m, 27–29.V.2012, Peng &amp; Dai leg. (SHNU). <bold>Guangxi:</bold> 1♂, Shangsi County, Shiwandashan, alt. 300–500m, 23.IV.2011, Zhai, Peng &amp; Zhu leg. (SHNU); 1♂, Xing’an County, Maoershan, <named-content xmlns:xlink="http://www.w3.org/1999/xlink" content-type="dwc:verbatimCoordinates" xlink:type="simple"><named-content content-type="dwc:verbatimCoordinates" xlink:type="simple">25°48'N, 110°24'E</named-content></named-content>, alt. 450m, 25.VII.2012, J.-Y. Hu leg. (SHNU).</p></tp:treatment-sec><tp:treatment-sec sec-type="Description"><title>Description.</title><p>BL: 5.4–7.1 mm.</p><p>Body dark brown with antennal segments I–VI and tarsi lighter. Antennal club (<xref ref-type="fig" rid="F25">Fig. 140</xref>) blackish with terminal segment slightly lighter in apical 1/3. Each elytron with two yellowish fasciae: dumbbell-shaped subhumeral fascia and round subapical fascia.</p><p>Frons coarsely and densely punctate, punctures on vertex coarser and denser than those on remaining surface, puncture intervals of vertex mostly smaller than half puncture diameter.</p><!--PageBreak--><p>Pronotum slightly raised above elytra. Antebasal puncture row impressed, more or less interrupted at middle, with punctures coarse and regular; discal punctation coarser than that of vertex, puncture intervals as broad as 0.5 to 1.5 puncture diameters.</p><!--PageBreak--><p>Elytra with disc slightly impressed apically, basal and sutural stria rows impressed, without discal puncture row; discal punctation similar to that of pronotum except on slightly denser punctuated apical impression; basal stria row with punctures slightly coarser than those forming pronotal antebasal row, sutural stria puncture row very fine.</p><p>Prohypomera moderately uneven, with relatively coarse, sparse and shallow punctures.</p><p>Mesepisterna sparsely and distinctly punctate.</p><p>Abdominal tergites and sternites with relatively coarse and dense punctures. and dense microsculpture consisting of micropunctures.</p><p>Legs moderately long, mesotibiae and metatibiae moderately curved.</p><!--PageBreak--><p>Male. Metaventrite (<xref ref-type="fig" rid="F14">Fig. 57</xref>) impressed at middle, with long and suberect pubescence. Profemur (<xref ref-type="fig" rid="F25">Fig. 141</xref>) with ventral side roundly expanded in basal 1/5 to basal 3/5, forming two ridges. Protibia (<xref ref-type="fig" rid="F25">Fig. 141</xref>) gradually wider starting from basal 1/3, without distinct protuberance at widest point, slightly narrowed toward apex. Median lobe of aedeagus (<xref ref-type="fig" rid="F25">Fig. 138</xref>) with sclerotized internal sac (<xref ref-type="fig" rid="F25">Fig. 139</xref>) consisting of apical and basal complex of sclerites.</p></tp:treatment-sec><tp:treatment-sec sec-type="Distribution"><title>Distribution.</title><p>China (Zhejiang, Fujian, Guangxi).</p><!--PageBreak--></tp:treatment-sec><tp:treatment-sec sec-type="Remarks"><title>Remarks.</title><p>The new species was once misidentified as <italic><tp:taxon-name>Scaphidium vernicatum</tp:taxon-name></italic> in <xref ref-type="bibr" rid="B22">Tang and Li 2010b</xref>. It is characterized by its elytra with the subhumeral fascia consisting of two connected yellow dots.</p></tp:treatment-sec><tp:treatment-sec sec-type="Etymology"><title>Etymology.</title><p>The Latin adjective “connexum” refers to its subhumeral fascia of elytra consisting of two connected yellow dots.</p></tp:treatment-sec><tp:treatment-sec><!--Section generated to contain objects referenced in tp:taxon-treatment.--><fig id="F14" position="float" orientation="portrait"><label>Figures 54–57.</label><caption><p>Habitus of <italic><tp:taxon-name>Scaphidium</tp:taxon-name></italic>. <bold>54, 55</bold> <italic><tp:taxon-name>Scaphidium direptum</tp:taxon-name></italic> <bold>56, 57</bold> <italic><tp:taxon-name>Scaphidium connexum</tp:taxon-name></italic>. Scales = 1 mm.</p></caption><graphic xmlns:xlink="http://www.w3.org/1999/xlink" xlink:href="zookeys-403-047-g014.jpg" position="float" orientation="portrait" xlink:type="simple"/></fig><fig id="F25" position="float" orientation="portrait"><label>Figures 138–141.</label><caption><p>Characters of <italic><tp:taxon-name>Scaphidium connexum</tp:taxon-name></italic>. <bold>138, 139</bold> aedeagus <bold>140</bold> antenna <bold>141</bold> male foreleg. Scales = 0.25 mm (<bold>138, 139</bold>); scales = 1 mm (<bold>140, 141</bold>).</p></caption><graphic xmlns:xlink="http://www.w3.org/1999/xlink" xlink:href="zookeys-403-047-g025.jpg" position="float" orientation="portrait" xlink:type="simple"/></fig></tp:treatment-sec><ref-list><ref id="B22"><mixed-citation xmlns:xlink="http://www.w3.org/1999/xlink" xlink:type="simple"><person-group><name name-style="western"><surname>Tang</surname><given-names>L</given-names></name><name name-style="western"><surname>Li</surname><given-names>L-Z</given-names></name></person-group> (<year>2010b</year>) <article-title>A New Species of the genus <italic>Scaphidium</italic> Olivier from China (Coleoptera: Staphylinidae: Scaphidiinae).</article-title><source>Journal of the Kansas Entomological Society</source><volume>83</volume>(<issue>4</issue>): <fpage>318</fpage>-<lpage>321</lpage>. doi: <ext-link ext-link-type="doi" xlink:href="10.2317/JKES1002.01.1" xlink:type="simple">10.2317/JKES1002.01.1</ext-link></mixed-citation></ref></ref-list></tp:taxon-treatment>
